# Supplementary material for: Full-length transcriptome profiling of Gentiana straminea Maxim. provides new insights into iridoid biosynthesis pathway
Source: PeerJ. 2025 Oct 23;13:e20136. doi: 10.7717/peerj.20136 (PMC12554311; doi:10.7717/peerj.20136)
Supplement: Supplemental Information 15 [file peerj-13-20136-s015.xls]

## Sheet: Sheet1
ITEM TO CHECK	IMPORTANCE	CHECKLIST
EXPERIMENTAL DESIGN
Definition of experimental and control groups	E	Not Applicable
Number within each group	E	Line 113
Assay carried out by core lab or investigator's lab?	D	NA
Acknowledgement of authors' contributions	D	Line 526
SAMPLE
Description	E	✓
Volume/mass of sample processed	D	OK
Microdissection or macrodissection	E	NA
Processing procedure	E	SM:Line 2
If frozen - how and how quickly?	E	SM:Line 2
If fixed - with what, how quickly?	E	NA
Sample storage conditions and duration (especially for FFPE samples)	E	SM:Line 4
NUCLEIC ACID EXTRACTION
Procedure and/or instrumentation	E	Line 115-119; Line 117-118
Name of kit and details of any modifications	E	Line 117-118
Source of additional reagents used	D	NA
Details of DNase or RNAse treatment	E	OK
Contamination assessment (DNA or RNA)	E	OK
Nucleic acid quantification	E	SM：Line 6-9
Instrument and method	E	SM：Line 7-8
Purity (A260/A280)	D	SM：Line 9
Yield	D	OK
RNA integrity method/instrument	E	⊙
RIN/RQI or Cq of 3' and 5' transcripts	E	⊙
Electrophoresis traces	D	OK
Inhibition testing (Cq dilutions, spike or other)	E	⊙
REVERSE TRANSCRIPTION
Complete reaction conditions	E	SM：Line 10 and 20
Amount of RNA and reaction volume	E	SM：Line 15 and 18
Priming oligonucleotide (if using GSP) and concentration	E	SM：Line 15 and 18
Reverse transcriptase and concentration	E	SM：Line 15 and 18
Temperature and time	E	SM：Line 16 and 19
Manufacturer of reagents and catalogue numbers	D	NA
Cqs with and without RT	D*	⊙
Storage conditions of cDNA	D	SM：Line 21
qPCR TARGET INFORMATION
If multiplex, efficiency and LOD of each assay.	E	⊙
Sequence accession number	E	SM：Line 33-232
Location of amplicon	D	NA
Amplicon length	E	SM：Line 25-26
In silico specificity screen (BLAST, etc)	E	Not Applicable
Pseudogenes, retropseudogenes or other homologs?	D	NA
Sequence alignment	D	Not Applicable
Secondary structure analysis of amplicon	D	⊙
Location of each primer by exon or intron (if applicable)	E	NA
What splice variants are targeted?	E	NA
qPCR OLIGONUCLEOTIDES
Primer sequences	E	Table S2
RTPrimerDB Identification Number	D	NA
Probe sequences	D**	NA
Location and identity of any modifications	E	NA
Manufacturer of oligonucleotides	D	SM：Line 28
Purification method	D	⊙
qPCR PROTOCOL
Complete reaction conditions	E	Line205-210
Reaction volume and amount of cDNA/DNA	E	Line 206
Primer, (probe), Mg++ and dNTP concentrations	E	Information is not available
Polymerase identity and concentration	E	Information is not available
Buffer/kit identity and manufacturer	E	Takara, CN830A
Exact chemical constitution of the buffer	D	Line206-207
Additives (SYBR Green I, DMSO, etc.)	E	Line206-207
Manufacturer of plates/tubes and catalog number	D	SM：Line 30-31
Complete thermocycling parameters	E	Line208-210
Reaction setup (manual/robotic)	D	Line208-210
Manufacturer of qPCR instrument	E	Roche LightCycler480II
qPCR VALIDATION
Evidence of optimisation (from gradients)	D	⊙
Specificity (gel, sequence, melt, or digest)	E	⊙
For SYBR Green I, Cq of the NTC	E	⊙
Standard curves with slope and y-intercept	E	⊙
PCR efficiency calculated from slope	E	⊙
Confidence interval for PCR efficiency or standard error	D	⊙
r2 of standard curve	E	⊙
Linear dynamic range	E	⊙
Cq variation at lower limit	E	NA
Confidence intervals throughout range	D	NA
Evidence for limit of detection	E	NA
If multiplex, efficiency and LOD of each assay.	E	NA
DATA ANALYSIS
qPCR analysis program (source, version)	E	Line211-215
Cq method determination	E	Line212-213
Outlier identification and disposition	E	⊙
Results of NTCs	E	NA
Justification of number and choice of reference genes	E	⊙
Description of normalisation method	E	Line 161
Number and concordance of biological replicates	D	Line 212
Number and stage (RT or qPCR) of technical replicates	E	Not Applicable
Repeatability (intra-assay variation)	E	NA
Reproducibility (inter-assay variation, %CV)	D	NA
Power analysis	D	NA
Statistical methods for result significance	E	IBM SPSS Statistics 24
Software (source, version)	E	NA
Cq or raw data submission using RDML	D	NA
Table 1. MIQE checklist for authors, reviewers and editors. All essential information (E) must be submitted with the manuscript. Desirable
information (D) should be submitted if available. If using primers obtained from RTPrimerDB, information on qPCR target, oligonucleotides,
protocols and validation is available from that source.
*: Assessing the absence of DNA using a no RT assay is essential when first extracting RNA. Once the sample has been validated as
RDNA-free, inclusion of a no-RT control is desirable, but no longer essential.
**: Disclosure of the probe sequence is highly desirable and strongly encouraged. However, since not all commercial pre-designed assay
vendors provide this information, it cannot be an essential requirement. Use of such assays is advised against.
✓：Information is included in the text
OK：Test was performed but evidence is missing
⊙：Information is not available
NA：Not applicable
SM：Information is provided in supplamentary materials
