# Supplementary material for: Full-length transcriptome profiling of Gentiana straminea Maxim. provides new insights into iridoid biosynthesis pathway
Source: PeerJ. 2025 Oct 23;13:e20136. doi: 10.7717/peerj.20136 (PMC12554311; doi:10.7717/peerj.20136)
Supplement: Supplemental Information 16 [file peerj-13-20136-s016.xls]

## Sheet: Sheet1
Supplementary FileS1. The average Ct of q-PCR
Group	Ct of GAPDH	Average Ct of GAPDH	Ct of AACT	Average Ct of AACT	the AACT Expression Level	Ct of DXS	Average Ct of DXS	the DXS Expression Level	Ct of IDI	Average Ct of IDI	the IDI Expression Level	Ct of MVD	Average Ct of MVD	the MVD Expression Level	Ct of ISPH	Average Ct of ISPH	the ISPF Expression Level	Ct of GCPE	Average Ct of GCPE	the GCPE Expression Level	Ct of GPPS	Average Ct of GPPS	the GPPS Expression Level
Root-1	24.92	24.9467	20.56	20.5333	0.981686	23.84	23.8433	1.00231	20.58	19.5233	0.480742	18.83	18.6933	0.909618	20.46	20.2667	0.874583	20.27	20.16	0.926588	21.17	21.1933	1.0163
Root-2	24.95		20.51		1.0163	23.77		1.05214	19.35		1.12766	18.67		1.0163	20.23		1.02574	20.1		1.04247	21.16		1.02337
Root-3	24.97		20.53		1.00231	23.92		0.948246	18.64		1.84463	18.58		1.08172	20.11		1.11471	20.11		1.03526	21.25		0.961483
Stem-1	26.73	26.74	19.46	19.31	7.29378	20.85	20.8833	27.6013	18.46	18.07	7.2434	18.5	18.3167	3.9632	19.09	19.07	7.83536	19.29	19.2867	6.33495	20.9	20.9167	4.24766
Stem-2	26.72		19.12		9.23215	20.89		26.8466	18.03		9.75855	18.32		4.48985	19.07		7.94474	19.29		6.33495	20.91		4.21831
Stem-3	26.77		19.35		7.87165	20.91		26.477	17.72		12.0977	18.13		5.12186	19.05		8.05564	19.28		6.37901	20.94		4.1315
Leaf-1	27.14	27.04	18.92	18.78	13.0562	21.52	21.4233	21.3574	17.7	17.7	15.102	18.48	18.3333	4.94739	17.83	17.8167	23.1029	18.9	18.9133	10.2201	21.54	21.5333	3.35582
Leaf-2	27.02		18.88		13.4233	21.41		23.0495	17.7		15.102	18.35		5.41389	17.81		23.4254	18.91		10.1495	21.54		3.35582
Leaf-3	26.96		18.54		16.9906	21.34		24.1955	17.7		15.102	18.17		6.13331	17.81		23.4254	18.93		10.0097	21.52		3.40267
Flower-1	24.47	24.4533	19.04	19.02	2	21.17	21.18	4.53154	21.08	19.7933	0.241484	20.57	19.5967	0.193446	19.72	19.7133	1.03766	19.81	19.8667	0.905425	21.73	21.8467	0.48971
Flower-2	24.45		19.13		1.87905	21.2		4.43828	19.72		0.619854	19.69		0.356013	19.72		1.03766	19.88		0.862542	21.79		0.469761
Flower-3	24.44		18.89		2.21914	21.17		4.53154	18.58		1.36604	18.53		0.795536	19.7		1.05214	19.91		0.844791	22.02		0.400535
Ovary-1	25.04	25.0033	18.04	17.9467	5.85634	21.61	21.07	4.89056	17.96	17.9233	3.07375	19.05	18.71	0.812252	18.79	18.7267	2.89454	19.01	19.0133	2.30804	22.02	22.03	0.586417
Ovary-2	24.98		17.99		6.06287	20.75		8.87656	17.98		3.03143	18.85		0.933033	18.7		3.08086	19.01		2.30804	22.03		0.582367
Ovary-3	24.99		17.81		6.86852	20.85		8.28212	17.83		3.36359	18.23		1.43396	18.69		3.10229	19.02		2.29209	22.04		0.578344
NEC-1	26.24	26.1867	18.37	18.2333	10.5805	21.25	21.06	14.2544	18.73	18.5467	4.0935	16.98	16.8	7.74537	20.09	20.05	2.66968	20.9	20.91	1.41421	21.59	21.6133	1.79419
NEC-2	26.16		18.18		12.0698	21.06		16.2609	18.66		4.29701	16.89		8.24394	20.05		2.74473	20.91		1.40444	21.64		1.73307
NEC-3	26.16		18.15		12.3234	20.87		18.5498	18.25		5.70938	16.53		10.5805	20.01		2.8219	20.92		1.39474	21.61		1.76949
EC-1	25.29	25.3	17.26	17.1967	12.3519	21.58	21.5433	6.13331	18.64	18.63	2.35653	20.56	18.83	0.350301	20.24	20.24	1.30134	19.14	19.17	2.59068	20.8	20.7933	1.67791
EC-2	25.3		17.24		12.5244	21.77		5.3765	18.68		2.29209	18.59		1.37237	20.24		1.30134	19.22		2.45094	20.78		1.70133
EC-3	25.31		17.09		13.8967	21.28		7.55099	18.57		2.47369	17.34		3.26406	20.24		1.30134	19.15		2.57279	20.8		1.67791
