# Supplementary material for: Full-length transcriptome profiling of Gentiana straminea Maxim. provides new insights into iridoid biosynthesis pathway
Source: PeerJ. 2025 Oct 23;13:e20136. doi: 10.7717/peerj.20136 (PMC12554311; doi:10.7717/peerj.20136)
Supplement: Supplemental Information 18 [file peerj-13-20136-s018.fasta]

>Isoform0027033
ATGGCTCCAGCAACAGCAGAGAGTATAAAGTCAAGAGATGTTTGCATTGTTGGTGTTGCC
CGCACACCGATGGGTGGTTTTCTTGGCACACTTTCTTCGTTATCATCAACTAAACTTGGA
TCTATAGCTATTCAAAATGCCCTTAAGAGGGCAAATGTAGACCCTTCTCTTGTACAAGAA
GTTTTCTTTGGAAATGTGCTCAGCGCGAACGTAGGGCAGGCTCCTGCTAGGCAAGCAGCA
ATAGGTGCAGGAATACCCAATACAGTGGTTTGTACTACAATCAACAAAGTATGTGCATCC
GGAATGAAAGCTACCATAATTGCTGCTCAAAGCATACAGTTGGGCATCAATGATGTAGTT
GTTGCTGGAGGCATGGAGAGCATGTCCAATGTCCCTAAGTATTTGGCAGATGCAAGGAAG
GGGTCTCGGCTTGGGCATGATACACTTGTTGATGGAATGTTGAAAGATGGTTTGTGGGAT
GTTTACAATGATTGCGGCATGGGAGTTTGTGCTGAAATATGTGCCGAAAGTCATGAAATT
TCAAGAGAACAACAGGATGATTATGCTGTTCAAAGCTTTGAGCGAGGCATTGCTGCTCAA
GAATGTGGTGCATTCTCATGGGAGATTGTTCCAGTTGAAGTGCCTGGTGGAAGGGGAAAA
CCTTCGATTGTTGTTGATAAAGATGAAGGTCTAGGGAAGCTTGATGCTGCAAAATTGAGG
AAGCTCCGTCCTAGTTTTAAGGAAACCGGAGGTACCGTTACTGCTGGCAACGCTTCCAGC
ATAAGTGATGGGGCAGCTGCTTTAGTTTTGGTCAGTGGTGAGAAGGCTCTTAGCCTTGGT
CTAACAGTAATTGCCAAGATCAGGGGGTACGCGGATGCTGCTCAGGCACCTGAACTATTT
ACCACTGCTCCTGCACTTGCAATTCCAAAAGCTATAGCAAATGCCGGCTTAGAGGCTTCT
CATATTGACTACTATGAGATCAACGAAGCCTTTGCGGTCGTGGCTTTAGCAAATCAGAAG
CTCCTTGGACTTAATCCTGAAAAGGTTAACGTACACGGTGGAGCTGTAGCATTGGGCCAT
CCTCTAGGATGCAGTGGAGCCCGTATCTTGGTCACACTTCTGGGGGTATTGAAACAAAAG
AACGGAAAGTATGGAGCAAGCGGTGTTTGTAATGGAGGAGGAGGTGCTTCAGCCCTTGTT
GTAGAGCTTCTGTAA
>Isoform0027304
ATGGCTTCTACACCAGACAACAATTCCATTATTAAGCCTCGAGATGTGTGTGTTGTTGGA
ATTGCAAGAACACCAATCGGCTCCTTGCTTGGTTCCTTATCATCTTTATCAGCTACAAAG
CTTGGTTCTATAGCTATCCAAAGTGCTCTTAAAAGGGCAAATATCGATCCATCACTTGTC
CAGGAAGTCTTTTTTGGGAATGTTCTGAGTGCAAATTTAGGCCAAGCACCAGCCAGACAG
GCTGCATTAGGTGCTGGAATTCCGAATTCAGTAGTTTGCACCACCATTGACAAAGTTTGT
TCATCAGGGATGAAAGCGACTATGCTTGCTGCACAGTCCATACAATTAGGTCATAATGAT
GTTGTTGTATCTGGAGGCATGGAAAGCATGTCCAACGCTCCAAAATATCTAACTCAAGCA
AGGTCAGGATCTCGGCTAGGACACGATCTTGTTATTGATGGGATGCTTAAAGATGGCTTG
TGGGATGTCTACAATGATTTTGGGATGGGAGTTTGTGGAGAATTGTGTGCTGATAAATAC
AATATCTCAAGAGAAGAGCAAGACTCTTACGCCATTCAAAGCTTTGAGCGTGGCATTGCT
GCCCAAAGCAGAGGTGCATTTGCATGGGAGATTGTTCCTGTCAAAATTTCTGGCAGCAGA
GGCAAAACCCCTGTTATAATTGATAGAGATGAAAGTTTGTTAAAGTTCGACGCTTCTAAA
CTTAGAAAGCTCAAACCAAGTTTTAAGCCAGATGGAGGTTCTGTAACTGCAGGAAATGCT
TCTAGCATAAGTGATGGGGCTGCAGCCCTTGTATTGGTGAGCGGGGAGATGGCACTCAAA
CATGGATTAGAAGTGATCGCCAAAATTAGAGGGTATGCTGATGCAGCTCAGGCACCTGAG
TGGTTCACAACTGCTCCAGCCCTTGCAATACCTAAAGCCATATCAAAGTCAGGATTGGAG
CAATCCCAGATTGATTTTTATGAAATAAATGAAGCATTTTCAGTTGTGGCTCTTGCTAAC
CAAAAACTTCTTAATTTGGACCCTGAGAAATTGAATGTACATGGTGGAGCGGTCTCTTTG
GGACATCCGTTAGGTTGTAGTGGAGCTCGCATCTTAGTTACATTGCTAGGGGTTCTGAGA
GAAAGAAACGGGCGGTTTGGGGTAGCTGGAATATGCAACGGAGGAGGAGGAGCATCAGCC
TTAGTTTTTGAGTTAATGCCAGTTGCGAAGGCAGCACGAGCAAGGCTGTTCCATTATTAA
>Isoform0028393
ATGGCTCCAGCAACAGCAGAGAGTATAAAGTCAAGAGATGTTTGCATTGTTGGTGTTGCC
CGCACACCGATGGGTGGTTTTCTTGGCACACTTTCTTCGTTATCATCAACTAAACTTGGA
TCTATAGCTATTCAAAATGCCCTTAAGAGGGCAAATGTAGACCCTTCTCTTGTACAAGAA
GTTTTCTTTGGAAATGTGCTCAGCGCGAACGTAGGGCAGGCTCCTGCTAGGCAAGCAGCA
ATAGGTGCAGGAATACCCAATACAGTGGTTTGTACTACAATCAACAAAGTATGTGCATCC
GGAATGAAAGCTACCATAATTGCTGCTCAAAGCATACAGTTGGGCATCAATGATGTAGTT
GTTGCTGGAGGCATGGAGAGCATGTCCAATGTCCCTAAGTATTTGGCAGATGCAAGGAAG
GGGTCTCGGCTTGGGCATGATACACTTGTTGATGGAATGTTGAAAGATGGTTTGTGGGAT
GTTTACAATGATTGCGGCATGGGAGTTTGTGCTGAAATATGTGCCGAAAGTCATGAAATT
TCAAGAGAACAACAGGATGATTATGCTGTTCAAAGCTTTGAGCGAGGCATTGCTGCTCAA
GAATGTGGTGCATTCTCATGGGAGATTGTTCCAGTTGAAGTGCCTGGTGGAAGGGGAAAA
CCTTCGATTGTTGTTGATAAAGATGAAGGTCTAGGGAAGCTTGATGCTGCAAAATTGAGG
AAGCTCCGTCCTAGTTTTAAGGAAACCGGAGGTACCGTTACTGCTGGCAACGCTTCCAGC
ATAAGTGATGGGGCAGCTGCTTTAGTTTTGGTCAGTGGTGAGAAGGCTCTTAGCCTTGGT
CTAACAGTAATTGCCAAGATCAGGGGGTACGCGGATGCTGCTCAGGCACCTGAACTATTT
ACCACTGCTCCTGCACTTGCAATTCCAAAAGCTATAGCAAATGCCGGCTTAGAGGCTTCT
CATATTGACTACTATGAGATCAACGAAGCCTTTGCGGTCGTGGCTTTAGCAAATCAGAAG
CTCCTTGGACTTAATCCTGAAAAGGTTAACGTACACGGTGGAGCTGTAGCATTGGGCCAT
CCTCTAGGATGCAGTGGAGCCCGTATCTTGGTCACACTTCTGGGGGTATTGAAACAAAAG
AACGGAAAGTATGGAGCAAGCGGTGTTTGTAATGGAGGAGGAGGTGCTTCAGCCCTTGTT
GTAGAGCTTCTGTAA
>Isoform0028490
ATGGCTCCAGCAACAGCAGAGAGTATAAAGTCAAGAGATGTTTGCATTGTTGGTGTTGCC
CGCACACCGATGGGTGGTTTTCTTGGCACACTTTCTTCGTTATCATCAACTAAACTTGGA
TCTATAGCTATTCAAAATGCCCTTAAGAGGGCAAATGTAGACCCTTCTCTTGTACAAGAA
GTTTTCTTTGGAAATGTGCTCAGCGCGAACGTAGGGCAGGCTCCTGCTAGGCAAGCAGCA
ATAGGTGCAGGAATACCCAATACAGTGGTTTGTACTACAATCAACAAAGTATGTGCATCC
GGAATGAAAGCTACCATAATTGCTGCTCAAAGCATACAGTTGGGCATCAATGATGTAGTT
GTTGCTGGAGGCATGGAGAGCATGTCCAATGTCCCTAAGTATTTGGCAGATGCAAGGAAG
GGGTCTCGGCTTGGGCATGATACACTTGTTGATGGAATGTTGAAAGATGGTTTGTGGGAT
GTTTACAATGATTGCGGCATGGGAGTTTGTGCTGAAATATGTGCCGAAAGTCATGAAATT
TCAAGAGAACAACAGGATGATTATGCTGTTCAAAGCTTTGAGCGAGGCATTGCTGCTCAA
GAATGTGGTGCATTCTCATGGGAGATTGTTCCAGTTGAAGTGCCTGGTGGAAGGGGAAAA
CCTTCGATTGTTGTTGATAAAGATGAAGGTCTAGGGAAGCTTGATGCTGCAAAATTGAGG
AAGCTCCGTCCTAGTTTTAAGGAAACCGGAGGTACCGTTACTGCTGGCAACGCTTCCAGC
ATAAGTGATGGGGCAGCTGCTTTAGTTTTGGTCAGTGGTGAGAAGGCTCTTAGCCTTGGT
CTAACAGTAATTGCCAAGATCAGGGGGTACGCGGATGCTGCTCAGGCACCTGAACTATTT
ACCACTGCTCCTGCACTTGCAATTCCAAAAGCTATAGCAAATGCCGGCTTAGAGGCTTCT
CATATTGACTACTATGAGATCAACGAAGCCTTTGCGGTCGTGGCTTTAGCAAATCAGAAG
CTCCTTGGACTTAATCCTGAAAAGGTTAACGTACACGGTGGAGCTGTAGCATTGGGCCAT
CCTCTAGGATGCAGTGGAGCCCGTATCTTGGTCACACTTCTGGGGGTATTGAAACAAAAG
AACGGAAAGTATGGAGCAAGCGGTGTTTGTAATGGAGGAGGAGGTGCTTCAGCCCTTGTT
GTAGAGCTTCTGTAA
>Isoform0028763
ATGGCTTCTACACCAGACAACAATTCCATTATTAAGCCTCGAGATGTGTGTGTTGTTGGA
ATTGCAAGAACACCAATCGGCTCCTTGCTTGGTTCCTTATCATCTTTATCAGCTACAAAG
CTTGGTTCTATAGCTATCCAAAGTGCTCTTAAAAGGGCAAATATCGATCCATCACTTGTC
CAGGAAGTCTTTTTTGGGAATGTTCTGAGTGCAAATTTAGGCCAAGCACCAGCCAGACAG
GCTGCATTAGGTGCTGGAATTCCGAATTCAGTAGTTTGCACCACCATTGACAAAGTTTGT
TCATCAGGGATGAAAGCGACTATGCTTGCTGCACAGTCCATACAATTAGGTCATAATGAT
GTTGTTGTATCTGGAGGCATGGAAAGCATGTCCAACGCTCCAAAATATCTAACTCAAGCA
AGGTCAGGATCTCGGCTAGGACACGATCTTGTTATTGATGGGATGCTTAAAGATGGCTTG
TGGGATGTCTACAATGATTTTGGGATGGGAGTTTGTGGAGAATTGTGTGCTGATAAATAC
AATATCTCAAGAGAAGAGCAAGACTCTTACGCCATTCAAAGCTTTGAGCGTGGCATTGCT
GCCCAAAGCAGAGGTGCATTTGCATGGGAGATTGTTCCTGTCAAAATTTCTGGCAGCAGA
GGCAAAACCCCTGTTATAATTGATAGAGATGAAAGTTTGTTAAAGTTCGACGCTTCTAAA
CTTAGAAAGCTCAAACCAAGTTTTAAGCCAGATGGAGGTTCTGTAACTGCAGGAAATGCT
TCTAGCATAAGTGATGGGGCTGCAGCCCTTGTATTGGTGAGCGGGGAGATGGCACTCAAA
CATGGATTAGAAGTGATCGCCAAAATTAGAGGGTATGCTGATGCAGCTCAGGTTGTTGCT
CTTGCTAACCAAAAACTTCTTAATTTGGACCCTGAGAAATTGAATGTACATGTGTAG
>Isoform0023461 
GTTGTGGACGGTAAGCTTTCACAAACTTGCTACCTTATGGCACTGGATTCATGCTACAAG
ACTTACTGTCACAAATATGAGAAAATCGAAGGCAAGCAGTTTTCAATCGCCGATGCAGCC
TACTTTGTGTTCCATTCTCCATACAACAAGCTTGTACAAAAAAGCTTTGCTAGATTGTTG
TTCAATGACTCTCTCAAGAACGCAAGCTCTATTGATGAGGCTGCTAAAGTAAAGTTGGCG
CCTTTTTCTTCTTTAACTGGGGATGAAAGCTACCAAAGCCGGGATCTTGAAAAGGCATCC
CAAGAAGTTGCAAAACCATTTTATGCCGAGAAGGTGCAACCGACAACCTTGATTCCGAAG
CAAGTTGGAAACATGTATACTGCCTCACTTTATGCTGCATTTGCATCTCTCATCCACAAT
AAGCATACCACCCTGGCTGGACAGAGGGTGATACTTTTCTCCTATGGGAGCGGCTTGACT
GCTACCATGTTCTCACTTCGATTTCAAGAGGGTCAGCATCCTTTTAGCTTGTCAAATATA
GCAAGCGTGATGAACATCTCAGAGAAATTGAAGTCTAGGCACGAGTTCCCTCCTGAGAAA
TTTGTCGAAACAATGCACCTAATGGAGCAAAGATATGGAGGAAAGGACTTTGTGACAAGC
AAGGACTGTAGCCTACTAGCTCCGGGCACCTACTACCTCACAGAGGTTGATTCAAAGTAC
AGGCGATTCTATGACAAAAAGGCGAGTGAGAATGCATCGTCGTTAGCCAATGGGCAC
>Isoform0024461
ATGGCTGCTCAACAAAAAAATGTGGGAATTCTCGCTATGGAAATATACTTCCCTCCTACT
TGCATCCAGCAGGAAACTCTGGAATCGCATGATGGAGTTAGCAAAGGGAAATACACAATT
GGGCTTGGACAAGACTGCATGGCATTTTGCACTGATGTAGAAGATGTCATTTCAATGAGC
TTGACAGCAGTATCATCACTTCTCGAGAAGTATAAAGTTGACCCGAAGCAAATTGGTCGG
CTAGAAGTCGGAAGTGAGACTGTTTTGGACAAGAGCAAGTCCATCAAGACATTCTTGATG
CAACTCTTTGAGGGATGTGGAAACACTGATATTGAAGGTGTTGACTCTACAAATGCATGT
TATGGTGGAACTGCTGCTCTGTTTAACTGTGTAAACTGGGTGGAGAGTAGTTCGTGGGAT
GGACGTTATGGACTCGTTGTGTGCACAGATAGTGCGGTGTATGCAGAGGGACCGGCTCGT
CCAACTGGAGGAGCTGCAGCTATCGCTATGCTCGTAGGGCCTGATGCTCCGATCACATTT
GAAAGCAAGTTCAGGGGTAGTCATATGGCCCATGCTTATGATTTTTATAAGCCTAACCTT
GCTAGTGAATACCCTGTTGTGGACGGTAAGCTTTCACAAACTTGCTACCTTATGGCACTG
GATTCATGCTACAAGACTTACTGTCACAAATATGAGAAAATCGAAGGCAAGCAGTTTTCA
ATCGCCGATGCAGCCTACTTTGTGTTCCATTCTCCATACAACAAGCTTGTACAAAAAAGC
TTTGCTAGATTGTTGTTCAATGACTCTCTCAAGAACGCAAGCTCTATTGATGAGGCTGCT
AAAGTAAAGTTGGCGCCTTTTTCTTCTTTAACTGGGGATGAAAGCTACCAAAGCCGGGAT
CTTGAAAAGGCATCCCAAGAAGTTGCAAAACCATTTTATGCCGAGAAGGTGCAACCGACA
ACCTTGATTCCGAAGCAAGTTGGAAACATGTATACTGCCTCACTTTATGCTGCATTTGCA
TCTCTCATCCACAATAAGCATACCACCCTGGCTGGACAGAGGGTGATACTTTTCTCCTAT
GGGAGCGGCTTGACTGCTACCATGTTCTCACTTCGATTTCAAGAGGGTCAGCATCCTTTT
AGCTTGTCAAATATAGCAAGCGTGATGAACATCTCAGAGAAATTGAAGTCTAGGCACGAG
TTCCCTCCTGAGAAATTTGTCGAAACAATGCACCTAATGGAGCAAAGATATGGAGGAAAG
GACTTTGTGACAAGCAAGGACTGTAGCCTACTAGCTCCGGGCACCTACTACCTCACAGAG
GTTGATTCAAAGTACAGGCGATTCTATGACAAAAAGGCGAGTGAGAATGCATCGTCGTTA
GCCAATGGGCACGTAAAAGAGTGA
>Isoform0025312
ATGGCTGCTCAACAAAAAAATGTGGGAATTCTCGCTATGGAAATATACTTCCCTCCTACT
TGCATCCAGCAGGAAACTCTGGAATCGCATGATGGAGTTAGCAAAGGGAAATACACAATT
GGGCTTGGACAAGACTGCATGGCATTTTGCACTGATGTAGAAGATGTCATTTCAATGAGC
TTGACAGCAGTATCATCACTTCTCGAGAAGTATAAAGTTGACCCGAAGCAAATTGGTCGG
CTAGAAGTCGGAAGTGAGACTGTTTTGGACAAGAGCAAGTCCATCAAGACATTCTTGATG
CAACTCTTTGAGGGATGTGGAAACACTGATATTGAAGGTGTTGACTCTACAAATGCATGT
TATGGTGGAACTGCTGCTCTGTTTAACTGTGTAAACTGGGTGGAGAGTAGTTCGTGGGAT
GGACGTTATGGACTCGTTGTGTGCACAGATAGTGCGGTGTATGCAGAGGGACCGGCTCGT
CCAACTGGAGGAGCTGCAGCTATCGCTATGCTCGTAGGGCCTGATGCTCCGATCACATTT
GAAAGCAAGTTCAGGGGTAGTCATATGGCCCATGCTTATGATTTTTATAAGCCTAACCTT
GCTAGTGAATACCCTGTTGTGGACGGTAAGCTTTCACAAACTTGCTACCTTATGGCACTG
GATTCATGCTACAAGACTTACTGTCACAAATATGAGAAAATCGAAGGCAAGCAGTTTTCA
ATCGCCGATGCAGCCTACTTTGTGTTCCATTCTCCATACAACAAGCTTGTACAAAAAAGC
TTTGCTAGATTGTTGTTCAATGACTCTCTCAAGAACGCAAGCTCTATTGATGAGGCTGCT
AAAGTAAAGTTGGCGCCTTTTTCTTCTTTAACTGGGGATGAAAGCTACCAAAGCCGGGAT
CTTGAAAAGGCATCCCAAGAAGTTGCAAAACCATTTTATGCCGAGAAGGTGCAACCGACA
ACCTTGATTCCGAAGCAAGTTGGAAACATGTATACTGCCTCACTTTATGCTGCATTTGCA
TCTCTCATCCACAATAAGCATACCACCCTGGCTGGACAGAGGGTGATACTTTTCTCCTAT
GGGAGCGGCTTGACTGCTACCATGTTCTCACTTCGATTTCAAGAGGGTCAGCATCCTTTT
AGCTTGTCAAATATAGCAAGCGTGATGAACATCTCAGAGAAATTGAAGTCTAGGCACGAG
TTCCCTCCTGAGAAATTTGTCGAAACAATGCACCTAATGGAGCAAAGATATGGAGGAAAG
GACTTTGTGACAAGCAAGGACTGTAGCCTACTAGCTCCGGGCACCTACTACCTCACAGAG
GTTGATTCAAAGTACAGGCGATTCTATGACAAAAAGGCGAGTGAGAATGCATCGTCGTTA
GCCAATGGGCACGTAAAAGAGTGA
>Isoform0025653
ATGGCTGCTGCCCAAGTCAAGAACGTGGGAATTCTTGCCATGGAAGTTTACTTCCCTCCA
GCTTGTATCCAGCAGGAAGTTTTGGAGGCACATGATGGAGTTAGTAAAGGGAAATACACA
ATTGGGCTTGGACAAGATTGCATGGCATTCTGCACTGAGGTTGAAGATGTCATTTCAATG
GGCTTGACAGCAGTGAGCTCACTTCTCGATAAGTATAATGTTGATCCGAAGCAAATCGGT
CGGCTCGAAGTCGGAAGTGAGACTGTTCTAGACAAGAGCAAGTCCATCAAAACATTCTTG
ATGCAAATATTCGAGGAACACGGAAACACCGACATTGAAGGCGTTGATTCTACAAACGCA
TGCTATGGTGGAACTGCGGCTCTGTTTAACTGTGTTAATTGGGTGGAAAGTACTTCATGG
GACGGACGTTATGGACTCGTCGTGTGCACCGACAGCGCGGTGTATGCCGAGGGACCAGCT
CGGCCCACGGGAGGGGCTGCAGCGATTGCTATGCTCATAGGACCTGATGCTCCAATTGCA
TTTGAAAGCAAGTTGAGGGGTAGTCATATGGCCCATGTCTATGATTTCTACAAGCCTAAT
CTCGCAAGCGAATACCCCGTTGTAGATGGCAAGCTTTCTCAAACTTGCTACCTTATGGCA
CTTGATTCATGCTACAAGAATTTATGTCACAAATACGAGAAATCCGAAGGCAAACAATTT
TCTGTTGACGACGTCGAATATTTCGTGTTCCATTCTCCTTACAACAAGCTTGTGCAGAAG
AGCTTTGCTAGGTTGTTGTTCAATGATTTCTTGAACAATGCCAGTTCTATTGATGAGGCT
GCTAAAGAAAAACTTGCACCATTTTCATCTTTAACTGGCGACGAGAGCTATCAAAGCCGT
GATCTCGAAAAGGCATCACAGCAAGTCGCGAAGCCGTTTTACGACGCGAAAGTGCAGCCG
ACGACGCTAATACCGAAGCAAGTCGGCAACATGTACACTGCTTCACTGTATGCTGCATTT
GCATCTCTTATTCACAATAAGCATAGCACTCTGGCGGGACAACGGGTGATACTTTTTTCG
TATGGGAGTGGCTTGACTGCTACCATGTTTTCGCTTCGGTTTCAAGAAGGCCAACATCCA
TTTAGCTTGTCGAATATCGCAAGTGTGATGAATATTGCAGGGAAGTTGAAGGCAAGACAT
GAGTTCCCACCGGAAAAATTCGTCGAAACGATGCAACTAATGGAGCACAGATATGGAGGA
AAAGATTTCTTGACAAACAAGGATAGTAGCCTTCTGGCACCTGGTACTTATTATCTCACT
CAAGTTGATTCCATGTACAGAAGATTCTACTCCAAGAAAGCTCTTGAAAATGGAACAGTA
GCCAATGGCCACTGA
>Isoform0026479
ATGGCTGCTGCCCAAGTCAAGAACGTGGGAATTCTTGCCATGGAAGTTTACTTCCCTCCA
GCTTGTATCCAGCAGGAAGTTTTGGAGGCACATGATGGAGTTAGTAAAGGGAAATACACA
ATTGGGCTTGGACAAGATTGCATGGCATTCTGCACTGAGGTTGAAGATGTCATTTCAATG
GGCTTGACAGCAGTGAGCTCACTTCTCGATAAGTATAATGTTGATCCGAAGCAAATCGGT
CGGCTCGAAGTCGGAAGTGAGACTGTTCTAGACAAGAGCAAGTCCATCAAAACATTCTTG
ATGCAAATATTCGAGGAACACGGAAACACCGACATTGAAGGCGTTGATTCTACAAACGCA
TGCTATGGTGGAACTGCGGCTCTGTTTAACTGTGTTAATTGGGTGGAAAGTACTTCATGG
GACGGACGTTATGGACTCGTCGTGTGCACCGACAGCGCGGTGTATGCCGAGGGACCAGCT
CGGCCCACGGGAGGGGCTGCAGCGATTGCTATGCTCATAGGACCTGATGCTCCAATTGCA
TTTGAAAGCAAGTTGAGGGGTAGTCATATGGCCCATGTCTATGATTTCTACAAGCCTAAT
CTCGCAAGCGAATACCCCGTTGTAGATGGCAAGCTTTCTCAAACTTGCTACCTTATGGCA
CTTGATTCATGCTACAAGAATTTATGTCACAAATACGAGAAATCCGAAGGCAAACAATTT
TCTGTTGACGACGTCGAATATTTCGTGTTCCATTCTCCTTACAACAAGCTTGTGCAGAAG
AGCTTTGCTAGGTTGTTGTTCAATGATTTCTTGAACAATGCCAGTTCTATTGATGAGGCT
GCTAAAGAAAAACTTGCACCATTTTCATCTTTAACTGGCGACGAGAGCTATCAAAGCCGT
GATCTCGAAAAGGCATCACAGCAAGTCGCGAAGCCGTTTTACGACGCGAAAGTGCAGCCG
ACGACGCTAATACCGAAGCAAGTCGGCAACATGTACACTGCTTCACTGTATGCTGCATTT
GCATCTCTTATTCACAATAAGCATAGCACTCTGGCGGGACAACGGGTGATACTTTTTTCG
TATGGGAGTGGCTTGACTGCTACCATGTTTTCGCTTCGGTTTCAAGAAGGCCAACATCCA
TTTAGCTTGTCGAATATCGCGAGTGTGATGAATATTGCAGGGAAGTTGAAGGCAAGACAT
GAGTTCCCACCGGAAAAATTCGTCGAAACGATGCAACTAATGGAGCACAGATATGGAGGA
AAAGATTTCTTGACAAACAAGGATAGTAGCCTTCTGGCACCTGGTACTTATTATCTCACT
CAAGTTGATTCCATGTACAGAAGATTCTACTCCAAGAAAGCTCTTGAAAATGGAACAGTA
GCCAATGGCCACTAA
>Isoform0027241
ATGGCTGCTGCCCAAGTCAAGAACGTGGGAATTCTTGCCATGGAAGTTTACTTCCCTCCA
GCTTGTATCCAGCAGGAAGTTTTGGAGGCACATGATGGAGTTAGTAAAGGGAAATACACA
ATTGGGCTTGGACAAGATTGCATGGCATTCTGCACTGAGGTTGAAGATGTCATTTCAATG
GGCTTGACAGCAGTGAGCTCACTTCTCGATAAGTATAATGTTGATCCGAAGCAAATCGGT
CGGCTCGAAGTCGGAAGTGAGACTGTTCTAGACAAGAGCAAGTCCATCAAAACATTCTTG
ATGCAAATATTCGAGGAACACGGAAACACCGACATTGAAGGCGTTGATTCTACAAACGCA
TGCTATGGTGGAACTGCGGCTCTGTTTAACTGTGTTAATTGGGTGGAAAGTACTTCATGG
GACGGACGTTATGGACTCGTCGTGTGCACCGACAGCGCGGTGTATGCCGAGGGACCAGCT
CGGCCCACGGGAGGGGCTGCAGCGATTGCTATGCTCATAGGACCTGATGCTCCAATTGCA
TTTGAAAGCAAGTTGAGGGGTAGTCATATGGCCCATGTCTATGATTTCTACAAGCCTAAT
CTCGCAAGCGAATACCCCGTTGTAGATGGCAAGCTTTCTCAAACTTGCTACCTTATGGCA
CTTGATTCATGCTACAAGAATTTATGTCACAAATACGAGAAATCCGAAGGCAAACAATTT
TCTGTTGACGACGTCGAATATTTCGTGTTCCATTCTCCTTACAACAAGCTTGTGCAGAAG
AGCTTTGCTAGGTTGTTGTTCAATGATTTCTTGAACAATGCCAGTTCTATTGATGAGGCT
GCTAAAGAAAAACTTGCACCATTTTCATCTTTAACTGGCGACGAGAGCTATCAAAGCCGT
GATCTCGAAAAGGCATCACAGCAAGTCGCGAAGCCGTTTTACGACGCGAAAGTGCAGCCG
ACGACGCTAATACCGAAGCAAGTCGGCAACATGTACACTGCTTCACTGTATGCTGCATTT
GCATCTCTTATTCACAATAAGCATAGCACTCTGGCGGGACAACGGGTGATACTTTTTTCG
TATGGGAGTGGCTTGACTGCTACCATGTTTTCGCTTCGGTTTCAAGAAGGCCAACATCCA
TTTAGCTTGTCGAATATCGCGAGTGTGATGAATATTGCAGGGAAGTTGAAGGCAAGACAT
GAGTTCCCACCGGAAAAATTCGTCGAAACGATGCAACTAATGGAGCACAGATATGGAGGA
AAAGATTTCTTGACAAACAAGGATAGTAGCCTTCTGGCACCTGGTACTTATTATCTCACT
CAAGTTGATTCCATGTACAGAAGATTCTACTCCAAGAAAGCTCTTGAAAATGGAACAGTA
GCCAATGGCCACTAA
>Isoform0028325
ATGGCTGCTCAACAAAAAAATGTGGGAATTCTCGCTATGGAAATATACTTCCCTCCTACT
TGCATCCAGCAGGAAACTCTGGAATCGCATGATGGAGTTAGCAAAGGGAAATACACAATT
GGGCTTGGACAAGACTGCATGGCATTTTGCACTGATGTAGAAGATGTCATTTCAATGAGC
TTGACAGCAGTATCATCACTTCTCGAGAAGTATAAAGTTGACCCGAAGCAAATTGGTCGG
CTAGAAGTCGGAAGTGAGACTGTTTTGGACAAGAGCAAGTCCATCAAGACATTCTTGATG
CAACTCTTTGAGGGATGTGGAAACACTGATATTGAAGGTGTTGACTCTACAAATGCATGT
TATGGTGGAACTGCTGCTCTGTTTAACTGTGTAAACTGGGTGGAGAGTAGTTCGTGGGAT
GGACGTTATGGACTCGTTGTGTGCACAGATAGTGCGGTGTATGCAGAGGGACCGGCTCGT
CCAACTGGAGGAGCTGCAGCTATCGCTATGCTCGTAGGGCCTGATGCTCCGATCACATTT
GAAAGCAAGTTCAGGGGTAGTCATATGGCCCATGCTTATGATTTTTATAAGCCTAACCTT
GCTAGTGAATACCCTGTTGTGGACGGTAAGCTTTCACAAACTTGCTACCTTATGGCACTG
GATTCATGCTACAAGACTTACTGTCACAAATATGAGAAAATCGAAGGCAAGCAGTTTTCA
ATCGCCGATGCAGCCTACTTTGTGTTCCATTCTCCATACAACAAGCTTGTACAAAACCTT
TGCTAG
>Isoform0029438
ATGGCATTTTGCACTGATGTAGAAGATGTCATTTCAATGAGCTTGACAGCAGTATCATCA
CTTCTCGAGAAGTATAAAGTTGACCCGAAGCAAATTGGTCGGCTAGAAGTCGGAAGTGAG
ACTGTTTTGGACAAGAGCAAGTCCATCAAGACATTCTTGATGCAACTCTTTGAGGGATGT
GGAAACACTGATATTGAAGGTGTTGACTCTACAAATGCATGTTATGGTGGAACTGCTGCT
CTGTTTAACTGTGTAAACTGGGTGGAGAGTAGTTCGTGGGATGGACGTTATGGACTCGTT
GTGTGCACAGATAGTGCGGTGTATGCAGAGGGACCGGCTCGTCCAACTGGAGGAGCTGCA
GCTATCGCTATGCTCGTAGGGCCTGATGCTCCGATCACATTTGAAAGCAAGTTCAGGGGT
AGTCATATGGCCCATGCTTATGATTTTTATAAGCCTAACCTTGCTAGTGAATACCCTGTT
GTGGACGGTAAGCTTTCACAAACTTGCTACCTTATGGCACTGGATTCATGCTACAAGACT
TACTGTCACAAATATGAGAAAATCGAAGGCAAGCAGTTTTCAATCGCCGATGCAGCCTAC
TTTGTGTTCCATTCTCCATACAACAAGCTTGTACAAAAAAGCTTTGCTAGATTGTTGTTC
AATGACTCTCTCAAGAACGCAAGCTCTATTGATGAGGCTGCTAAAGTAAAGTTGGCGCCT
TTTTCTTCTTTAACTGGGGATGAAAGCTACCAAAGCCGGGATCTTGAAAAGGCATCCCAA
GAAGTTGCAAAACCATTTTATGCCGAGAAGGTGCAACCGACAACCTTGATTCCGAAGCAA
GTTGGAAACATGTATACTGCCTCACTTTATGCTGCATTTGCATCTCTCATCCACAATAAG
CATACCACCCTGGCTGGACAGAGGGTGATACTTTTCTCCTATGGGAGCGGCTTGACTGCT
ACCATGTTCTCACTTCGATTTCAAGAGGGTCAGCATCCTTTTAGCTTGTCAAATATAGCA
AGCGTGATGAACATCTCAGAGAAATTGAAGTCTAGGCACGAGTTCCCTCCTGAGAAATTT
GTCGAAACAATGCACCTAATGGAGCAAAGATATGGAGGAAAGGACTTTGTGACAAGCAAG
GACTGTAGCCTACTAGCTCCGGGCACCTACTACCTCACAGAGGTTGATTCAAAGTACAGG
CGATTCTATGACAAAAAGGCGAGTGAGAATGCATCGTCGTTAGCCAATGGGCACGTAAAA
GAGTGA
>Isoform0030620
ATGGACGTTCGCCGGCGATCAGTTTTACCTAAACCAATTAATGCCGCCGCCGGCGAACAG
CTACTCAAACCACCAACAACAAATCAAAAGACACAGCACCACCACCACCAACAAGTCAAA
GCCTCAGATGCTTTGCCTTTTCCTTTGTATTTAGCAAATGGATTGTTCTTCACCATGTTC
TTCTCCGTCATTTATTTCCTACTCATCCGTTGGCGTGGGAAGATCCGTGATTCGACTCCT
CTTCATGTTGTCACACTTTCCGAACTGGTGGCGATGATCTCTTTAATTGCGTCGGTCATT
TACCTTGTTGGATTTTTCGGAATCGATTTTGTTCAGAGTTTGATTTATAAGCCGAATCAT
GATGTTTGGGATGTTGAAGATGAACAGAATGAGCAATTTTTAGTACCACCTCCAAAATCA
GTCACGAGTTTTCCACCGCCTCAGCCATCGAGATTCGCTGCAGAGAAAGTAAAACCAGCT
CCATTGATCACACATCAGGAATCTCAAGAAGACGAAGAGGTCATCGAATCAGTCGTATCA
GGTAAAACGCCGTCGTATTCGTTAGAATCAAAGCTCGGAGACTGCAAACGAGCAGCTATA
ATCCGGCGAGAAGCTTTACAGAGAATCACCGGTAAATCATTGGAGGGTTTACCTTTAGAA
GGGTTTGATTACGAATCAATTTTAGGCCAGTGCTGTGAAATGCCGGTGGGGTATGTTCAG
TTGCCGGTGGGTATTGCGGGGCCGTTGTTACTTGATGGGAGAGAATATATGGTCCCAATG
GCAACAACTGAAGGGTGTCTGGTTGCGAGTACGAATAGGGGGTGTAAAGCTATGGTGGCG
TGCGGCGGCGCCACCAGTGTGGTGTTGAAAGATGGGATGACTAGAGCTCCGGTGGTAAGG
TTCGGTACGGCCAAGAGGGCGGCGGAGCTTAAGTTCTTTGTCGAGGATCCTTTGAATTTT
GATACACTTGCCGTTGTTTTTAACAAATCAAGTAGATTTGCCAAATTACAACGCATCCAA
TGTGCCATAGCAGGGAAGAATTTATACATGAGGTTCACCTGCAGTACTGGTGATGCCATG
GGGATGAACATGGTTTCTAAAGGTGTCCAGAATGTTCTTGATTTTCTTCAGTCCGATTTC
CCCGATATGGATGTCATCGGCATTTCTGGAAATTTCTGTGCGGACAAGAAACCATCAGCT
GTGAATTGGATAGAAGGAAGAGGGAAATCAGTTGTTTGTGAGGCAATC
>Isoform0031133 
ATGGACGTTCGCCGGCGATCAGTTTTACCTAAACCAATTAATGCCGCCGCCGGCGAACAG
CTACTCAAACCACCAACAACAAATCAAAAGACACAGCACCACCACCACCAACAAGTCAAA
GCCTCAGATGCTTTGCCTTTTCCTTTGTATTTAGCAAATGGATTGTTCTTCACCATGTTC
TTCTCCGTCATTTATTTCCTACTCATCCGTTGGCGTGGGAAGATCCGTGATTCGACTCCT
CTTCATGTTGTCACACTTTCCGAACTGGTGGCGATGATCTCTTTAATTGCGTCGGTCATT
TACCTTGTTGGATTTTTCGGAATCGATTTTGTTCAGAGTTTGATTTATAAGCCGAATCAT
GATGTTTGGGATGTTGAAGATGAACAGAATGAGCAATTTTTAGTACCACCTCCAAAATCA
GTCACGAGTTTTCCACCGCCTCAGCCATCGAGATTCGCTGCAGAGAAAGTAAAACCAGCT
CCATTGATCACACATCAGGAATCTCAAGAAGACGAAGAGGTCATCGAATCAGTCGTATCA
GGTAAAACGCCGTCGTATTCGTTAGAATCAAAGCTCGGAGACTGCAAACGAGCAGCTATA
ATCCGGCGAGAAGCTTTACAGAGAATCACCGGTAAATCATTGGAGGGTTTACCTTTAGAA
GGGTTTGATTACGAATCAATTTTAGGCCAGTGCTGTGAAATGCCGGTGGGGTATGTTCAG
TTGCCGGTGGGTATTGCGGGGCCGTTGTTACTTGATGGGAGAGAATATATGGTCCCAATG
GCAACAACTGAAGGGTGTCTGGTTGCGAGTACGAATAGGGGGTGTAAAGCTATGGTGGCG
TGCGGCGGCGCCACCAGTGTGGTGTTGAAAGATGGGATGACTAGAGCTCCGGTGGTAAGG
TTCGGTACGGCCAAGAGGGCGGCGGAGCTTAAGTTCTTTGTCGAGGATCCTTTGAATTTT
GATACACTTGCCGTTGTTTTTAACAAATCAAGTAGATTTGCCAAATTACAACGCATCCAA
TGTGCCATAGCAGGGAAGAATTTATACATGAGGTTCACCTGCAGTACTGGTGATGCCATG
GGGATGAACATGGTTTCTAAAGGTGTCCAGAATGTTCTTGATTTTCTTCAGTCCGATTTC
CCCGATATGGATGTCATCGGCATTTCTGGAAATTTCTGTGCGGACAAGAAACCATCAGCT
GTGAATTGGATAGAAGGAAGAGGGAAATCAGTTGTTTGTGAGGCAATC
>Isoform0011682
ATGGACGTTCGCCGGCGACCGGTTAATACAAAGCTATTTCACTCTGATTCCGCCGGAGAA
CAGCCGCTTAAGAACCAGGAACTGATCAAAGCCTCCTCTTCATCCGATCCTTTACCACTC
CCTTTATATATAACGAATGGACTGTTCTTCGCCATGTTCTTTTCCGTTTTGTATTTTCTC
CTCCACAGGTGGCGCGCGAAGATTCGTGACGCCACTCCGCTGCACGTCATTACCATTTCG
GAGCTTGTGGCTTTGGCTACTTTAATTGGTTCCGTAATTTATCTAATTGGGTTTTTTGGG
ATGGATTTTGTTCAGTCTCTGTTTTTTAAGCCTAATAATGATGTTTGGGAGGTGGATGAT
GAACAATTGGTAGAGAATGAAACTGATAGCTGTGATGATGCTGCATGCAGCTCTTCCCTT
AGCTCCCCTGCCGTCCCATTGATTCCTCATCAACAGCCTTCAAAGGTGGCTCTAGCTGTA
GCAGAAAAGCCTGCATCACTTATTACACCACAAAATTCCCTTGAAGATGAGGAGATAGTC
AAATCTGTTGTTTCAGGTGCAATTCCATCATATTCTTTGGAATCAAAGCTTGGAGATTGT
AAAAGGGCAGCTTCAATTCGGAGGGAAGCGCTTCAGAGGATTACTGGAAAGTCATTAGAG
GGGCTGCCATTGGAAGGTTTTAATTACGAGTCAATTCTTGGACAGTGCTGTGAAATGCCG
GTGGGGTATGTTCAATTGCCTGTGGGAATTGCTGGCCCTTTGTTTGTTGACGGGAGAGAG
TATATGGTGCCAATGGCAACTACTGAAGGGTGTTTGGTGGCTAGCACTAATAGAGGTTGC
AAGGCTATTTTAGCCTCCGGCGGTGCTACCAGTGTTTTGCTAAAAGATGGGATGACTAGA
GCACCAGTTGTTAGGTTTAGCACCGCCAAAAGGGCTGCAGAACTCAAGTTCTTTGTGGAG
GATCCCATGAATTTCGAAACACTAGCCGTCGTTTTCAACAAGTCAAGCAGATTTGCGAAA
TTGCAAAGCATCCGATGTGCAATTGCTGGTAAGAACCTATACATGAGATTTACCTGCAGC
ACTGGTGATGCCATGGGGATGAACATGGTCTCCAAAGGAGTTCAAAACGTGCTCGATTAT
CTTCAATCCGATTTCGCTGATATGGATGTCATCGGCATATCCGGAAACTTTTGCGCGGAC
AAGAAACCTGCAGCGGTTAATTGGATTGAAGGAAGAGGAAAATCCGTTGTTTGTGAAGCG
ATTATAAAGGAAGAGGTTGTGAAGAAGGTGTTGAAAACCGAGGTTGCCGCCCTTGTGGAG
CTTAACATGCTTAAGAACCTCACCGGATCTGCCATGGCCGGTGCTCTTGGTGGTTTCAAC
GCCCATGCAAGCAACATTGTCTCGGCGGTGTACTTAGCCACCGGTCAAGATCCTGCTCAG
AATGTGGAGAGTTCTCATTGTATCACTATGATGGAGGCTGTTAATTATGGCAAGGATCTT
CATGTTTCTGTCAGCATGCCTTCCATTGAGGTAGGGACAGTGGGAGGAGGTACACAACTA
GCATCACAGGCAGCTTGCCTGAACTTGCTTGGAGTAAAAGGAGCAAGTAAAGAGTCAGCA
GGGGCTAACTCAAGGCTCTTAGCCACCATTATAGCCGGCTCCGTTCTCGCCGGAGAGTTG
TCTCTGATGTCTGCTATTTCTGCTGGCCAACTTGTTAAGAGTCACATGAAATACAACAGA
TCTAGCACTAATGTGCCCAAGACCTCCTCTTAG
>Isoform0012598
ATGGACGTTCGCCGGCGACCGGTTAATACAAAGCTATTTCACTCTGATTCCGCCGGAGAA
CAGCCGCTTAAGAACCAGGAACTGATCAAAGCCTCCTCTTCATCCGATCCTTTACCACTC
CCTTTATATATAACGAATGGACTGTTCTTCGCCATGTTCTTTTCCGTTTTGTATTTTCTC
CTCCACAGGTGTGGCGCGCGAAGATTCGTGACGCCACTCCGCTGCACGTCATTACCATTT
TCGGAGCTTGTGGCTTTGGCTACTTTAATTGGTTCCGTAATTTATCTAATTGGGTTTTTT
TGGGATGGATTTTGTTCAGTCTCTGTTTTTTAAGCCTAATAATGATGTTTTGGGAGGTGG
GATGATGAACAATTGGTAGAGAATGAAACTGATAGCTGTGATGATGCTGCATGCAGCTCT
TCCCTTAGCTCCCCTGCCGTCCCATTGATTCCTCATCAACAGCCTTCAAAGGTGGCTCTA
GCTGTATCAGAAAAGCCCTGCATCACTTATTACACCACAAAATTCCCTTGAAGATGAGGA
GATAGTCAAATCTGTTGTTTCAGGTGCAATTCCATCATATTCTTTGGAATCAAAGCTTGG
AGATTGTAAAAGGGCAGCTTCAATTCGGAGGGAAGCGCTTCAGAGGATTACTGGAAAGTC
ATTAGAGGGGCTGCCATTGGAAGGTTTTAATTACGAGTCAATTCTTGGACAGTGCTGTGA
AATGCCGGTGGGGTATGTTCAATTGCCTGTGGGAATTGCTGGCCCTTTGTTTGTTGACGG
GAAGGAGAGAGTATATGGTGCCAAATGGCAACTACTGAAGGGTGTTTGGTGGCTAGCACT
AATAGAGGTTGCAAGGCTATTTTAGCCTCCGGCGGTGCTACCAGTTTTTGCTAAAAGATG
GGATGACTAGAGCACCAGTTGTTAGGTTTAGCACCGCCAAAAGGGGCTGCAGAACTCAAG
TTCTTTGTGAGGATCCCATGAATTTCGAAACACTAGCCGTCGTTTTCAACAAGTCAAGCA
GATTTGCGAAATTGCAAAGCATCCGATGTGCAATTGCTGGTAAGAACCTATACATGAGAT
TTACCTGCAGCACTGGTGATGCCATGGGGGGATGAACATGGTCTCCAAAGGAGTTCAAAA
CGTGCTCGATTATCTTCAATCCGATTTCGCTGATATGGATGTCATCGGCATATCCGGAAA
CTTTTGCGCGGACAAGAAACCTGCAGCGGTTAATTGGATTGAAGGAAGAGGAAAATCCGT
TGTTTGTGAAGCGATTATAAAGGGAAGAGGTTGTGAAAGAAGGTGTTGAAAACCGAGGTT
GCCGCCCTTGTGGAGCTTAACATGCTTAAGAACCTCACCGGATCTGCCATGGCCGGTGCT
CTTGGTGGTTTCAACGCCCATGCAAGCAACATTGTCTCGGCGGTGTACTTAGCCACCGGT
CAAGATCCTGCTCAGAATGTGGAGAGTTCTCATTGTATCACTATGATGGAGGCTGTTAAT
TATGGCAAGGATCTTCATGTTTCTGTCAGCATGCCTTCCATTGAGGTAGGGACAGTGGGA
GGAGGTACACAACTAGCATCACAGGCAGCTTGCCTGAACTTGCTTGGAGTAAAAGGAGCA
AGTAAAGAGTCAGCAGGGGCTAACTCAAGGCTCTTAGCCACCATTATAGCCGGCTCCGTT
CTCGCCGGAGAGTTGTCTCTGATGTCTGCTATTTCTGCTGGCCAACTTGTTAAGAGTCAC
ATGAAATACAACAGATCTAGCACTAATGTGCCCAAGACCTCCTCTTAG
>Isoform0013850
ATGGACTGTTCTTCGCCATGTTCTTTTCCGTTTTGTATTTTCTCCTCCACAGGTGGCGCG
CGAAGATTCGTGACGCCACTCCGCTGCACGTCATTACCATTTCGGAGCTTGTGGCTTTGG
CTACTTTAATTGGTTCCGTAATTTATCTAATTGGGTTTTTTGGGATGGATTTTGTTCAGT
CTCTGTTTTTTTAAGCCTAATAATGATGTTTGGGAGGTGGATGATGAACAATTGGTAGAG
AATGAAACTGATAGCTGTGATGATGCTGCATGCAGCTCTTCCCTTAGCTCCCCTGCCGTC
CCATTGATTCCTCATCAACAGCCTTCAAAGGTGGCTCTAGCTGTAGCAGAAAAGCCTGCA
TCACTTATTACACCACAAAATTCCCTTGAAGATGAGGAGATAGTCAAATCTGTTGTTTCA
GGTGCAATTCCATCATATTCTTTGGAATCAAAGCTTGGAGATTGTAAAAGGGCAGCTTCA
ATTCGGAGGGAAGCGCTTCAGAGGATTACTGGAAAGTCATTAGAGGGGCTGCCATTGGAA
GGTTTTAATTACGAGTCAATTCTTGGACAGTGCTGTGAAATGCCGGTGGGGTATGTTCAA
TTGCCTGTGGGAATTGCTGGCCCTTTGTTTGTTGACGGGAGAGAGTATATGGTGCCAATG
GCAACTACTGAAGGGTGTTTGGTGGCTAGCACTAATAGAGGTTGCAAGGCTATTTTAGCC
TCCGGCGGTGCTACCAGTGTTTTGCTAAAAGATGGGATGACTAGAGCACCAGTTGTTAGG
TTTAGCACCGCCAAAAGGGCTGCAGAACTCAAGTTCTTTGTGGAGGATCCCATGAATTTC
GAAACACTAGCCGTCGTTTTCAACAAGTCAAGCAGATTTGCGAAATTGCAAAGCATCCGA
TGTGCAATTGCTGGTAAGAACCTATACATGAGATTTACCTGCAGCACTGGTGATGCCATG
GGGATGAACATGGTCTCCAAAGGAGTTCAAAACGTGCTCGATTATCTTCAATCCGATTTC
GCTGATATGGATGTCATCGGCATATCCGGAAACTTTTGCGCGGACAAGAAACCTGCAGCG
GTTAATTGGATTGAAGGAAGAGGAAAATCCGTTGTTTGTGAAGCGATTATAAAGGAAGAG
GTTGTGAAGAAGGTGTTGAAAACCGAGGTTGCCGCCCTTGTGGAGCTTAACATGCTTAAG
AACCTCACCGGATCTGCCATGGCCGGTGCTCTTGGTGGTTTCAACGCCCATGCAAGCAAC
ATTGTCTCGGCGGTGTACTTAGCCACCGGTCAAGATCCTGCTCAGAATGTGGAGAGTTCT
CATTGTATCACTATGATGGAGGCTGTTAATTATGGCAAGGATCTTCATGTTTCTGTCAGC
ATGCCTTCCATTGAGGTAGGGACAGTGGGAGGAGGTACACAACTAGCATCACAGGCAGCT
TGCCTGAACTTGCTTGGAGTAAAAGGAGCAAGTAAAGAGTCAGCAGGGGCTAACTCAAGG
CTCTTAGCCACCATTATAGCCGGCTCCGTTCTCGCCGGAGAGTTGTCTCTGATGTCTGCT
ATTTCTGCTGGCCAACTTGTTAAGAGTCACATGAAATACAACAGATCTAGCACTAATGTG
CCCAAGACCTCCTCTTAG
>Isoform0015847
ATGGACGTTCGCCGGCGACCGATCACTAAGCCATTTAACCCAGCAAAGGTTTCTGATGAT
ACCGTCGGTGAACTGCCACTTAAACCCTTTAAGAACCAGGAAATTAAAGCATCCGATGCT
GTGTTGCTCCCTTTGTATCTAACTAATGGATTGTTCTTCACCATGTTCTTTTCTGTTTTG
TATTTTCTCCTCCATAGATGGAGGGAGAAGATCAGAGATTCCACTCCTCTTCAAGTTATC
TCTGTTTCGGAGCTTGTGGCGTTGGGTACTTTAATTGCTTGTGTAATTATTTGATTGGTT
TCTTTGGGATGGAATTTGTTCAGTCTCTTTTTTTTCAAGCCAAACCATGATGATGTTTGG
GATGTTGAAGTTGAAGATGAGCAAAGTGAAGGCTTTTTGGTTCAAGATGATAGCCGTGAC
GGTAGCAAATGCACTACCATCGGTTGTGCTGCCGTTCCTATGGTTCCTGAAAAGGCTGCA
ATGGTGGCTTTGGCCATGACGGAAAAGCTGCTCCTCTAATTACACCCCAAGATTCAATTG
AAGATGAGGATATTGTCAAAGCTGTTGTTTCAGGTACAATCCCCTCATATTCTTTGGAAT
CGAAGCTTGGAGATTGCAAACGAGCAGCTGCGATTCGGAGAGAGTCCCTTCAGAGGATAA
CTGGAAAGTCATTAGAAGGGCTGCCGTTGGAGGGTTTTAATTACGAATCCATTCTTGGGC
AGTGTTGTGAAATGCGGTGGGATATGTTCAATTACCAGTGGGAATCGCGGGTCCTTTATT
GCTTGATGGGAGAGAGTACATGGTGCCAATGGCAACAACTGAAGGATGCCTTGTTGCTAG
CACCAATAGGGGCTGTAAAGCCATCTTTGCCTCAGGTGGCGCCACCAGTGTGTTGCTGAA
AGATGGGATGACTAGAGCACCAGTTGTTAGGTTTGGAACAATTAAGAGGGCTGCTGAACT
CAAATTCTTTGTGGAAGATCCTTGAATTTTGAAACATTAGCTGTTGTTTTCAACAAGTCA
AGCAGATTTGCCAGATTACAAAGAATCCAATGTGCCATAGCAGGGAAGAATTTGTACATG
AGATTTACTTGTAGCACTGGTGATGCCATGGGGATGAACATGGTTTCAAAAGGAGTCCAG
AATGTTCTTGACTATCTTCAAACTGATTTCCCTGATATGGATGTCATTGGCATATCTGGG
AACTTTTGTGCGGACAAAAAACCATCAGCTGTTAATTGGATCGAAGGAAGAGGAAAATCT
GTTGTTTGTGAAGCAATTTTAAAGGAAGAGATTGTTAGGAAAGTGTTGAAAACCGAGGTT
GCCGCCTTGGTGGAACTTAACATGCTTAAGAACCTCACTGGCTCTGCCATGGCCGGTTCT
CTTGGTGGTTTCAATGCACATGCAAGCAACATTGTCTCCGCCATCTTCTTAGCCACCGGG
CAAGATCCGGCTCAGAATGTGGAGAGTTCTCACTGCATCACTATGATGGAAGCTGTGAAT
AATGGCAAGGATCTTCACGTTTCTGTCACCATGCCTTCCATTGAGGTATAAACGTTTTAC
TGTATTATTACAGAAAACTTATTTTAGAGCAAAACACACCGAAGGCCCCTGAACTACTTA
GATCGTAACTTTTTGGTCCTCGATCTTTCTTTCTTTCTTTTTATAACAAAGTGACCCTTA
AACCATTTTTTGCCTTGATTAGTCATGGATTCGTTCATACTAAAAAATGTGATTTTAATG
GTGGGTTATTTTGTGAAATATATTCAGGTGGGGACAGTAGGGGGAGGAACACAACTAGAT
TCACAATCAGCTTGCTTGAACTTGCTTGGAGTGAAAGGAGCAAGCAAAGAGTTACCAGGT
GCAAACTCAAGGCTTTTGGCCACCATTGTAGCTGGTTCTGTTCTTGCAGGAGAGCTTTCT
CTCATGTCTGCTATTTCTGCTGGACAACTTGTTAAAAGTCACATGAAATACAATAGGTCT
AACAAAGATGTAACTATTGTCTCCTAG
>Isoform0016129
ATGGACGTTCGCCGGCGACCGGTTAATACAAAGCTATTTCACTCTGATTCCGCCGGAGAA
CAGCCGCTTAACAACCAGGAACTGATCAAAGCCTCCTCTTCATCCGATCCTTTACCACTC
CCTTTATATATAACGAATGGACTGTTCTTCGCCATGTTCTTTTCCGTTTTGTATTTTCTC
CTCCACAGGTGGCGCGCGAAGATTCGTGACGCCACTCCGCTGCACGTCATTACCATTTCG
GAGCTTGTGGCTTTGGCTACTTTAATTGGTTCCGTAATTTATCTAATTGGGTTTTTTGGG
ATGGATTTTGTTCAGTCTCTGTTTTTTAAGCCTAATAATGATGTTTGGGAGGTGGATGAT
GAACAATTGGTAGAGAATGAAACTGATAGCTGTGATGATGCTGCATGCAGCTCTTCCCTT
AGCTCCCCTGCCGTCCCATTGATTCCTCATCAACAGCCTTCAAAGGTGGCTCTAGCTGTA
GCAGAAAAGCCTGCATCACTTATTACACCACAAAATTCCCTTGAAGATGAGGAGATAGTC
AAATCTGTTGTTTCAGGTGCAATTCCATCATATTCTTTGGAATCAAAGCTTGGAGATTGT
AAAAGGGCAGCTTCAATTCGGAGGGAAGCGCTTCAGAGGATTACTGGAAAGTCATTAGAG
GGGCTGCCATTGGAAGGTTTTAATTACGAGTCAATTCTTGGACAGTGCTGTGAAATGCCG
GTGGGGTATGTTCAATTGCCTGTGGGAATTGCTGGCCCTTTGTTTGTTGACGGGAGAGAG
TATATGGTGCCAATGGCAACTACTGAAGGGTGTTTGGTGGCTAGCACTAATAGAGGTTGC
AAGGCTATTTTAGCCTCCGGCGGTGCTACCAGTGTTTTGCTAAAAGATGGGATGACTAGA
GCACCAGTTGTTAGGTTTAGCACCGCCAAAAGGGCTGCAGAACTCAAGTTCTTTGTGGAG
GATCCCATGAATTTCGAAACACTAGCCGTCGTTTTCAACAAGTCAAGCAGATTTGCGAAA
TTGCAAAGCATCCGATGTGCAATTGCTGGTAAGAACCTATACATGAGATTTACCTGCAGC
ACTGGTGATGCCATGGGGATGAACATGGTCTCCAAAGGAGTTCAAAACGTGCTCGATTAT
CTTCAATCCGATTTCGCTGATATGGATGTCATCGGCATATCCGGAAACTTTTGCGCGGAC
AAGAAACCTGCAGCGGTTAATTGGATTGAAGGAAGAGGAAAATCCGTTGTTTGTGAAGCG
ATTATAAAGGAAGAGGTTGTGAAGAAGGTGTTGAAAACCGAGGTTGCCGCCCTTGTGGAG
CTTAACATGCTTAAGAACCTCACCGGATCTGCCATGGCCGGTGCTCTTGGTGGTTTCAAC
GCCCATGCAAGCAACATTGTCTCGGCGGTGTACTTAGCCACCGGTCAAGATCCTGCTCAG
AATGTGGAGAGTTCTCATTGTATCACTATGATGGAGGCTGTTAATTATGGCAAGGATCTT
CATGTTTCTGTCAGCATGCCTTCCATTGAGGTAGGGACAGTGGGAGGAGGTACACAACTA
GCATCACAGGCAGCTTGCCTGAACTTGCTTGGAGTAAAAGGAGCAAGTAAAGAGTCAGCA
GGGGCTAACTCAAGGCTCTTAGCCACCATTATAGCCGGCTCCGTTCTCGCCGGAGAGTTG
TCTCTGATGTCTGCTATTTCTGCTGGCCAACTTGTTAAGAGTCACATGAAATACAACAGA
TCTAGCACTAATGTGCCCAAGACCTCCTCTTAG
>Isoform0016625  
ATGGAAATCCGCCGGAGACCTCCGAAGCCTTCTTCTTCTTCTTCTTCTTCTTCTGTCCAA
CAACTACACCACCAGTCGCAGCAGCATCCGCCGGTTATCCTCGTCGATCGTTCTCCTTCT
CCGATCCCCAAGGCTTCAGATGCTTTACCCCTCCCTTTGTACCTAACTAACGGCATTTTC
TTCACCCTTTTCTTCTCCGTCGCTTATTACCTTCTTCACCGGTGGCGTGACAAGATCCGT
ACTTCCACCCCTCTTCACGTCGTTACTCTGTCCGAACTCGCCGCCATTCTTTCTCTAATT
GCTTCTTTTATTTATCTTTTGGGCTTTTTCGGTATTGACTTTGTACAGTCCGTCATTACA
CGTGCCTCTCCTGACTCTTGGGACGTCGAAGAAGAAGAAGACCACCACCATCACCATCAC
CACCAACAGCGTTTCCGCTGTCCACCACCTGCTCCTATTTCTGCATCACCTAAGTTAATG
GATCATCATCTGACGGAGGAGGATGAGGACCTTGTGAAATCCGTGGTTTCAGGCCAAATT
CCTTCACATTCACTTGAATCAAAGCTCGAGGATTGTTACAAAGCGGCATCAATCCGCAGA
GAAGCGGTGCAGAGGCTTACAGGAAGGTCGCTTTCGGGAATGCCTTTGGATGGATTTGAC
TACGAATCCATTTTAGGGCAATGCTGCGAAATGCCGGTTGGTTACGTGCAGATTCCGGTG
GGTATTGCCGGCCCTCTGTTGCTCAACGACCGCGAGTACTCAGTTCCAATGGCCACCACG
GAGGGCTGTTTAGTTGCAAGCACCAATAGAGGCTGTAAGGCCATATATGCTTCTGGAGGT
GCTACTGCTATTCTGTTAAGAGATGGGATGACCAGAGCTCCGGTCGTAAGGTTTCCCACG
GCGAAAAGGGCGTCGGAGTTGAAATTCTTCTTGGAGGACCCTCTAAATTTTGATACCTTG
GCTGTTGTCTTCAACAAATCAAGTAGATTTGCAAAACTTCAGGGGATGCAATGTTCTATA
GCAGGAAAAAACCTTTACATCCGATTTAACTGTAGTACTGGTGATGCGATGGGGATGAAC
ATGGTGTCTAAAGGTGTTCAAAATGTTCTGGATTTCCTTCAGAGTGATTTTCCTGACATG
GAAACCATTGGGCTTTCTGGAAACTTCTGTTCCGATAAGAAGCCTGCCGCAGTCAATTGG
ATAGAAGGGCGTGGGAAGTCAGTTGTTTGTGAGGCTATAATTACCGAGGAGGTAGTCAAT
AAGGTGTTGAAGACAACAGTTCCTGCTCTTGTAGAGCTAAATATGCTTAAGAACCTTACT
GGTTCTGCCATTGCTGGTTCTCTTGGTGGCTTCAACGCCCATGCGTCCAATATCGTCTCT
GCAATTTTTATAGCCACTGGTCAGGATCCAGCCCAAAATGTAGAGAGTTCTCACTGCATT
ACTATGATGGAGGCTGTAAATGATGGAAAGGATCTACATGTGTCTGTAACAATGCCATCC
ATTGAGGTTGGAACTGTTGGAGGTGGAACTCAACTTGCTTCTCAATCAGCTTGCCTGAAC
CTACTCGGTGTAAAAGGAGCAAGCAAAGAGTTACCTGGATCAAACGCGAGGATGCTGGCC
ACCATTGTAGCCGGTTCAGTGTTGGCTGGGGAACTATCATTGATGTCTGCTATTGCTGCT
GGACAGCTTGTGAAGAGTCACATGAAGTACAACAGATCAACCAGGGATATGTCGCAGATT
GCCTCTTGCGGTTAA
>Isoform0017238
ATGGAAATCCGCCGGAGACCTCCGAAGCCTTCTTCTTCTTCTTCTGTCCAACAACTACAC
CACCAGTCGCAGCAGCATCCGCCGGTTATCCTCGTCGATCGTTCTCCTTCTCCGATCCCC
AAGGCTTCAGATGCTTTACCCCTCCCTTTGTACCTAACTAACGGCATTTTCTTCACCCTT
TTCTTCTCCGTCGCTTATTACCTTCTTCACCGGTGGCGTGACAAGATCCGTACTTCCACC
CCTCTTCACGTCGTTACTCTGTCCGAACTCGCCGCCATTCTTTCTCTAATTGCTTCTTTT
ATTTATCTTTTGGGCTTTTTCGGTATTGACTTTGTACAGTCCGTCATTACACGTGCCTCT
CCTGACTCTTGGGACGTCGAAGAAGAAGAAGACCACCACCATCACCATCACCACCAACAG
CGTTTCCGCTGTCCACCACCTGCTCCTATTTCTGCATCACCTAAGTTAATGGATCATCAT
CTGACGGAGGAGGATGAGGACCTTGTGAAATCCGTGGTTTCAGGCCAAATTCCTTCACAT
TCACTTGAATCAAAGCTCGAGGATTGTTACAAAGCGGCATCAATCCGCAGAGAAGCGGTG
CAGAGGCTTACAGGAAGGTCGCTTTCGGGAATGCCTTTGGATGGATTTGACTACGAATCC
ATTTTAGGGCAATGCTGCGAAATGCCGGTTGGTTACGTGCAGATTCCGGTGGGTATTGCC
GGCCCTCTGTTGCTCAACGACCGCGAGTACTCAGTTCCAATGGCCACCACGGAGGGCTGT
TTAGTTGCAAGCACCAATAGAGGCTGTAAGGCCATATATGCTTCTGGAGGTGCTACTGCT
ATTCTGTTAAGAGATGGGATGACCAGAGCTCCGGTCGTAAGGTTTCCCACGGCGAAAAGG
GCGTCGGAGTTGAAATTCTTCTTGGAGGACCCTCTAAATTTTGATACCTTGGCTGTTGTC
TTCAACAAATCCAGTAGATTTGCAAAACTTCAGGGGATGCAATGTTCTATAGCAGGAAAA
AACCTTTACATCCGATTTAACTGTAGTACTGGTGATGCGATGGGGATGAACATGGTGTCT
AAAGGTGTTCAAAATGTTCTGGATTTCCTTCAGAGTGATTTTCCTGACATGGAAACCATT
GGGCTTTCTGGAAACTTCTGTTCCGATAAGAAGCCTGCCGCAGTCAATTGGATAGAAGGG
CGTGGGAAGTCAGTTGTTTGTGAGGCTATAATTACCGAGGAGGTAGTCAATAAGGTGTTG
AAGACAACAGTTCCTGCTCTTGTAGAGCTAAATATGCTTAAGAACCTTACTGGTTCTGCC
ATTGCTGGTTCTCTTGGTGGCTTCAACGCCCATGCGTCCAATATCGTCTCTGCAATTTTT
ATAGCCACTGGTCAGGATCCAGCCCAAAATGTAGAGAGTTCTCACTGCATTACTATGATG
GAGGCTGTAAATGATGGAAAGGATCTACATGTGTCTGTAACAATGCCATCCATTGAGGTT
GGAACTGTTGGAGGTGGAACTCAACTTGCTTCTCAATCAGCTTGCCTGAACCTACTCGGT
GTAAAAGGAGCAAGCAAAGAGTTACCTGGATCAAACGCGAGGATGCTGGCCACCATTGTA
GCCGGTTCAGTGTTGGCTGGGGAACTATCATTGATGTCTGCTATTGCTGCTGGACAGCTT
GTGAAGAGTCACATGAAGTACAACAGATCAACCAGGGATATGTCGCAGATTGCCTCTTGC
GGTTAA
>Isoform0018502 
ATGGAAATCCGCCGGAGACCTCCGAAGCCTTCTTCTTCTTCTTCTGTCCAACAACTACAC
CACCAGTCGCAGCAGCATCCGCCGGTTATCCTCGTCGATCGTTCTCCTTCTCCGATCCCC
AAGGCTTCAGATGCTTTACCCCTCCCTTTGTACCTAACTAACGGCATTTTCTTCACCCTT
TTCTTCTCCGTCGCTTATTACCTTCTTCACCGGTGGCGTGACAAGATCCGTACTTCCACC
CCTCTTCACGTCGTTACTCTGTCCGAACTCGCCGCCATTCTTTCTCTAATTGCTTCTTTT
ATTTATCTTTTGGGCTTTTTCGGTATTGACTTTGTACAGTCCGTCATTACACGTGCCTCT
CCTGACTCTTGGGACGTCGAAGAAGAAGAAGACCACCACCATCACCATCACCACCAACAG
CGTTTCCGCTGTCCACCACCTGCTCCTATTTCTGCATCACCTAAGTTAATGGATCATCAT
CTGACGGAGGAGGATGAGGACCTTGTGAAATCCGTGGTTTCAGGCGAAATTCCTTCACAT
TCACTTGAATCAAAGCTCGAGGATTGTTACAAAGCGGCATCAATCCGCAGAGAAGCGGTG
CAGAGGCTTACAGGAAGGTCGCTTTCGGGAATGCCTTTGGATGGATTTGACTACGAATCC
ATTTTAGGGCAATGCTGCGAAATGCCGGTTGGTTACGTGCAGATTCCGGTGGGTATTGCC
GGCCCTCTGTTGCTCAACGACCGCGAGTACTCAGTTCCAATGGCCACCACGGAGGGCTGT
TTAGTTGCAAGCACCAATAGAGGCTGTAAGGCCATATATGCTTCTGGAGGTGCTACTGCT
ATTCTGTTAAGAGATGGGATGACCAGAGCTCCGGTCGTAAGGTTTCCCACGGCGAAAAGG
GCGTCGGAGTTGAAATTCTTCTTGGAGGACCCTCTAAATTTTGATACCTTGGCTGTTGTC
TTCAACAAATCAAGTAGATTTGCAAAACTTCAGGGGATGCAATGTTCTATAGCAGGAAAA
AAACCTTTACATCCGATTTAA
>Isoform0019108
ATGGACGTTCGCCGGCGACCGATCACTAAGCCATTTAACCCAGCAAAGGTTTCTGATGAT
ACCGTCGGTGAACTGCCACTTAAACCCTTTAAGAACCAGGAAATTAAAGCATCCGATGCT
GTGTTGCTCCCTTTGTATCTAACTAATGGATTGTTCTTCACCATGTTCTTTTCTGTTTTG
TATTTTCTCCTCCATAGATGGAGGGAGAAGATCAGAGATTCCACTCCTCTTCAAGTTATC
TCTGTTTCGGAGCTTGTGGCGTTGGGTACTTTAATTGCTTGTGTAATTTATTTGATTGGT
TTCTTTGGGATGGAATTTGTTCAGTCTCTTTTTTTCAAGCCAAACCATGATGATGTTTGG
GATGTTGAAGTTGAAGATGAGCAAAGTGAAGGCTTTTTGGTTCAAGATGATAGCCGTGAC
GGTAGCAAATGCACTACCATCGGTTGTGCTGCCGTTCCTATGGTTCCTGAAAAGGCTGCA
ATGGTGGCTTTGGCCATGACGGAAAAGCCTGCTCCTCTAATTACACCCCAAGATTCAATT
GAAGATGAGGATATTGTCAAAGCTGTTGTTTCAGGTACAATCCCCTCATATTCTTTGGAA
TCGAAGCTTGGAGATTGCAAACGAGCAGCTGCGATTCGGAGAGAGTCCCTTCAGAGGATA
ACTGGAAAGTCATTAGAAGGGCTGCCGTTGGAGGGTTTTAATTACGAATCCATTCTTGGG
CAGTGTTGTGAAATGCCGGTGGGATATGTTCAATTACCAGTGGGAATCGCGGGTCCTTTA
TTGCTTGATGGGAGAGAGTACATGGTGCCAATGGCAACAACTGAAGGATGCCTTGTTGCT
AGCACCAATAGGGGCTGTAAAGCCATCTTTGCCTCAGGTGGCGCCACCAGTGTGTTGCTG
AAAGATGGGATGACTAGAGCACCAGTTGTTAGGTTTGGAACAATTAAGAGGGCTGCTGAA
CTCAAATTCTTTGTGGAAGATCCCTTGAATTTTGAAACATTAGCTGTTGTTTTCAACAAG
TCAAGCAGATTTGCCAGATTACAAAGAATCCAATGTGCCATAGCAGGGAAGAATTTGTAC
ATGAGATTTACTTGTAGCACTGGTGATGCCATGGGGATGAACATGGTTTCAAAAGGAGTC
CAGAATGTTCTTGACTATCTTCAAACTGATTTCCCTGATATGGATGTCATTGGCATATCT
GGGAACTTTTGTGCGGACAAAAAACCATCAGCTGTTAATTGGATCGAAGGAAGAGGAAAA
TCTGTTGTTTGTGAAGCAATTTTAAAGGAAGAGATTGTTAGGAAAGTGTTGAAAACCGAG
GTTGCCGCCTTGGTGGAACTTAACATGCTTAAGAACCTCACTGGCTCTGCCATGGCCGGT
TCTCTTGGTGGTTTCAATGCACATGCAAGCAACATTGTCTCCGCCATCTTCTTAGCCACC
GGGCAAGATCCGGCTCAGAATGTGGAGAGTTCTCACTGCATCACTATGATGGAAGCTGTG
AATAATGGCAAGGATCTTCACGTTTCTGTCACCATGCCTTCCATTGAGGTGGGGACAGTA
GGGGGAGGAACACAACTAGATTCACAATCAGCTTGCTTGAACTTGCTTGGAGTGAAAGGA
GCAAGCAAAGAGTTACCAGGTGCAAACTCAAGGCTTTTGGCCACCATTGTAGCTGGTTCT
GTTCTTGCAGGAGAGCTTTCTCTCATGTCTGCTATTTCTGCTGGACAACTTGTTAAAAGT
CACATGAAATACAATAGGTCTAACAAAGATGTAACTATTGTCTCCTAG
>Isoform0019253
ATGGACGTTCGCCGGCGACCAATCACTAAGCCATTTAACCCAGCAAAGGTTTCTGATGAT
ACCGTCGGTGAACTGCCACTTAAACCCTTTAAGAACCAGGAAATTAAAGCATCCGATGCT
GTGTTGCTCCCTTTGTATCTAACTAATGGATTGTTCTTCACCATGTTCTTTTCTGTTTTG
TATTTTCTCCTCCATAGATGGAGGGAGAAGATCAGAGATTCCACTCCTCTTCAAGTTATC
TCTGTTTCGGAGCTTGTGGCGTTGGGTACTTTAATTGCTTGTGTAATTTATTTGATTGGT
TTCTTTGGGATGGAATTTGTTCAGTCTCTGTTTTTCAAGCCAAACCATGATGATGTTTGG
GATGTTGAAGTTGAAGATGAGCAAAGTGAACGCTTTTTGGTTCAAGATGATAGCCGTGAC
GGTAGCAAATGCACTACCATCGGTTGTACTGCCGTTCCTATGGTTCCTGAAAAGGCTGCA
ATGGTGGCTTTGGCCGTGACAGAAAAGCCTGCTCCTCTAATTACACCCCAAGATTCAATT
GAAGATGAGGATATTGTCAAAGCTGTTGTTTCAGGTACAATCCCCTCATATTCTTTGGAA
TCGAAACTTGGAGATTGCAAACGAGCAGCTGCGATTCGGAGAGAGTCCCTTCAGAGGATA
ACTGGAAAGTCATTAGAAGGGCTGCCGTTGGAGGGTTTTAATTACGAATCCATTCTTGGG
CAGTGTTGTGAAATGCCGGTGGGATATGTTCAATTACCAGTGGGAATCGCGGGTCCTTTA
TTGCTTGATGGGAGAGAGTACATGGTGCCAATGGCAACAACTGAAGGATGCCTTGTTGCT
AGCACCAATAGGGGCTGTAAAGCCATCTTTGCCTCAGGTGGCGCCACCAGTGTGTTGCTG
AAAGATGGGATGACTAGAGCACCAGTTGTTAGGTTTGGAACAATTAAGAGGGCTGCTGAA
CTCAAATTCTTTGTGGAAGATCCCTTGAATTTTGAAACATTAGCTGTTGTTTTCAACAAG
TCAAGCAGATTTGCCAGATTACAAAGAATCCAATGTGCCATAGCAGGGAAGAATTTGTAC
ATGAGATTTACTTGTAGCACTGGTGATGCCATGGGGATGAACATGGTTTCAAAAGGAGTC
CAGAATGTTCTTGACTATCTTCAAACTGATTTCCCTGATATGGATGTCATTGGCATATCT
GGGAACTTTTGTGCGGACAAAAAACCATCAGCTGTTAATTGGATCGAAGGAAGAGGAAAA
TCTGTTGTTTGTGAAGCAATTTTAAAGGAAGAGATTGTTAGGAAAGTGTTGAAAACCGAG
GTTGCCGCCTTGGTGGAACTTAACATGCTTAAAAACCTCACTGGCTCTGCCATGGCCGGT
TCTCTTGGTGGTTTCAATGCACATGCAAGCAACATTGTCTCCGCTATCTTCTTAGCCACC
GGGCAAGATCCGGCTCAGAATGTGGAGAGTTCTCACTGCATCACTATGATGGAAGCTGTG
AATAATGGCAAGGATCTTCACGTTTCTGTCACCATGCCTTCCATTGAGGTGGGGACAGTA
GGGGGAGGAACACAACTAGATTCACAATCAGCTTGCTTGAACTTGCTTGGAGTGAAAGGA
GCAAGCAAAGAGTTACCAGGTGCAAACTCAAGGCTTTTGGCCACCATTGTAGCTGGTTCT
GTTCTTGCAGGAGAGCTTTCTCTCATGTCTGCTATTTCTGCTGGACAACTTGTTAAAAGT
CACATGAAATACAATAGGTCTAACAAAGATGTAACTATTGTCTCCTAG
>Isoform0021056
ATGGACGTTCGCCGGCGACCGATCACTAAGCCATTTAACCCAGCAAAGGTTTCTGATGAT
ACCGTCGGTGAACTGCCACTTAAACCCTTTAAGAACCAGGAAATTAAAGCATCCGATGCT
GTGTTGCTCCCTTTGTATCTAACTAATGGATTGTTCTTCACCATGTTCTTTTCTGTTTTG
TATTTTCTCCTCCATAGATGGAGGGAGAAGATCAGAGATTCCACTCCTCTTCAAGTTATC
TCTGTTTCGGAGCTTGTGGCGTTGGGTACTTTAATTGCTTGTGTAATTTATTTGATTGGT
TTCTTTGGGATGGAATTTGTTCAGTCTCTTTTTTTCAAGCCAAACCATGATGATGTTTGG
GATGTTGAAGTTGAAGATGAGCAAAGTGAAGGCTTTTTGGTTCAAGATGATAGCCGTGAC
GGTAGCAAATGCACTACCATCGGTTGTGCTGCCGTTCCTATGGTTCCTGAAAAGGCTGCA
ATGGTGGCTTTGGCCATGACAGAAAAGCCTGCTCCTCTAATTACACCCCAAGATTCAATT
GAAGATGAGGATATTGTCAAAGCTGTTGTTTCAGGTACAATCCCCTCATATTCTTTGGAA
TCGAAGCTTGGAGATTGCAAACGAGCAGCTGCGATTCGGAGAGAGTCCCTTCAGAGGATA
ACTGGAAAGTCATTAGAAGGGCTGCCGTTGGAGGGTTTTAATTACGAATCCATTCTTGGG
CAGTGTTGTGAAATGCCGGTGGGATATGTTCAATTACCAGTGGGAATCGCGGGTCCTTTA
TTGCTTGATGGGAGAGAGTACATGGTGCCAATGGCAACAACTGAAGGATGCCTTGTTGCT
AGCACCAATAGGGGCTGTAAAGCCATCTTTGCCTCAGGTGGCGCCACCAGTGTGTTGCTG
AAAGATGGGATGACTAGAGCACCAGTTGTTAGGTTTGGAACAATTAAGAGGGCTGCTGAA
CTCAAATTCTTTGTGGAAGATCCCTTGAATTTTGAAACATTAGCTGTTGTTTTCAACAAG
TCAAGCAGATTTGCCAGATTACAAAGAATCCAATGTGCCATAGCAGGGAAGAATTTGTAC
ATGAGATTTACTTGTAGCACTGGTGATGCCATGGGGATGAACATGGTTTCAAAAGGAGTC
CAGAATGTTCTTGACTATCTTCAAACTGATTTCCCTGATATGGATGTCATTGGCATATCT
GGGAACTTTTGTGCGGACAAAAAACCATCAGCTGTTAATTGGATCGAAGGAAGAGGAAAA
TCTGTTGTTTGTGAAGCAATTTTAAAGGAAGAGATTGTTAGGAAAGTGTTGAAAACCGAG
GTTGCCGCCTTGGTGGAACTTAACATGCTTAAGAACCTCACTGGCTCTGCCATGGCCGGT
TCTCTTGGTGGTTTCAATGCACATGCAAGCAACATTGTCTCCGCCATCTTCTTAGCCACC
GGGCAAGATCCGGCTCAGAATGTGGAGAGTTCTCACTGCATCACTATGATGGAAGCTGTG
AATAATGGCAAGGATCTTCACGTTTCTGTCACCATGCCTTCCATTGAGGTGGGGACAGTA
GGGGGAGGAACACAACTAGATTCACAATCAGCTTGCTTGAACTTGCTTGGAGTGAAAGGA
GCAAGCAAAGAGTTACCAGGTGCAAACTCAAGGCTTTTGGCCACCATTGTAGCTGGTTCT
GTTCTTGCAGGAGAGCTTTCTCTCATGTCTGCTATTTCTGCTGGACAACTTGTTAAAAGT
CACATGAAATACAATAGGTCTAACAAAGATGTAACTATTGTCTCCTAG
>Isoform0021347 
ATGGTTCCTGAAAAGGCTGCAATGGTGGCTTTGGCCATGACGGAAAAGCCTGCTCCTCTA
ATTACACCCCAAGATTCAATTGAAGATGAGGATATTGTCAAAGCTGTTGTTTCAGGTACA
ATCCCCTCATATTCTTTGGAATCGAAGCTTGGAGATTGCAAACGAGCAGCTGCGATTCGG
AGAGAGTCCCTTCAGAGGATAACTGGAAAGTCATTAGAAGGGCTGCCGTTGGAGGGTTTT
AATTACGAATCCATTCTTGGGCAGTGTTGTGAAATGCCGGTGGGATATGTTCAATTACCA
GTGGGAATCGCGGGTCCTTTATTGCTTGATGGGAGAGAGTACATGGTGCCAATGGCAACA
ACTGAAGGATGCCTTGTTGCTAGCACCAATAGGGGCTGTAAAGCCATCTTTGCCTCAGGT
GGCGCCACCAGTGTGTTGCTGAAAGATGGGATGACTAGAGCACCAGTTGTTAGGTTTGGA
ACAATTAAGAGGGCTGCTGAACTCAAATTCTTTGTGGAAGATCCCTTGAATTTTGAAACA
TTAGCTGTTGTTTTCAACAAGTCAAGCAGATTTGCCAGATTACAAAGAATCCAATGTGCC
ATAGCAGGGAAGAATTTGTACATGAGATTTACTTGTAGCACTGGTGATGCCATGGGGATG
AACATGGTTTCAAAAGGAGTCCAGAATGTTCTTGACTATCTTCAAACTGATTTCCCTGAT
ATGGATGTCATTGGCATATCTGGGAACTTTTGTGCGGACAAAAAACCATCAGCTGTTAAT
TGGATCGAAGGAAGAGGAAAATCTGTTGTTTGTGAAGCAATTTTAAAGGAAGAGATTGTT
AGGAAAGTGTTGAAAACCGAGGTTGCCGCCTTGGTGGAACTTAACATGCTTAAGAACCTC
ACTGGCTCTGCCATGGCCGGTTCTCTTGGTGGTTTCAATGCACATGCAAGCAACATTGTC
TCCGCCATCTTCTTAGCCACCGGGCAAGATCCGGCTCAGAATGTGGAGAGTTCTCACTGC
ATCACTATGATGGAAGCTGTGAATAATGGCAAGGATCTTCACGTTTCTGTCACCATGCCT
TCCATTGAGGTGGGGACAGTAGGGGGAGGAACACAACTAGATTCACAATCAGCTTGCTTG
AACTTGCTTGGAGTGAAAGGAGCAAGCAAAGAGTTACCAGGTGCAAACTCAAGGCTTTTG
GCCACCATTGTAGCTGGTTCTGTTCTTGCAGGAGAGCTTTCTCTCATGTCTGCTATTTCT
GCTGGACAACTTGTTAAAAGTCACATGAAATACAATAGGTCTAACAAAGATGTAACT
ATTGTCTCCTAG
>Isoform0022297
ATGGACGTTCGCCGGCGACTTCTACCTAAAACAATCGACTCTGAGAAGGTGGTGGTGGTG
GATGCAGCCGCAGCCGGCGAACCACTACTGAAATCATCAAAGAAGAATCAAACACAGCAG
GTTAAAGCGTCTGACGCTTTACCTTTGCCTTTGTATTTAACCAATGTGTTGTTCTTCACC
ATGTTTTTCTCCGTCATGTATTATCTCCTCCACCGGTGGCGTGAGAAGATCCGGGATTCA
ATTCCCCTTCATGTTGTCACGTTCTCCGAGTTGGTGGCGATGGTTTCTTTGATCGCGTCG
GTTATTTATCTTGTGGGCTTTTTCGGGATTGACTTTGTTCAGAGTTTGATTTATAAACCA
AATCATGATGTTTGGGATGTGGAAGATGAACAAAATGAAGAATATTTGGTACAACAAGAA
GATAGCCGTGGCAGCTCCACCTGCACCACCCTCGGTTGCGCCGCCGTACCACCACCACCT
CCTAAAATTATCCCAATGCAGGTTCCATCTCAGCCGTCTAAGTTTCCTCTAGAAAAGCCT
TCCCCGCTAATTACACCTCAGGAGACCCAAGAAGATGAAGAAATCATCGATTCCGTCGTT
GCCGGAAAAACTCCGTCGTATTCTCTTGAATCAAAGCTTGGAGACTGCAAGAGAGCTGCA
AGAATTCGAAGAGAAGCACTTCAAAGGATCACCGGAAAATCACTAGAGGGTTTACCTTTA
GATGGTTTCGATTATGATTCAATTCTCGGACAGTGCTGCGAGATGCCGGTGGGATACGTG
CAGTTGCCGGTGGGAATCGCCGGCCCATTATTCCTTGACGGAAGAGAATATATGGTACCA
ATGGCAACAACTGAAGGTTGTCTGGTGGCTAGCACTAATAGGGGCTGTAAGGCCATACTA
GCGTCCGGCGGCGCAACCAGTGTCTTGTTAAGGGATGGGATGACCAGAGCTCCGGTGGTA
CGTTTCGGTACGGCCAAGAGGGCGGCGGAACTCAAGTTCTTTATGGAGGATCCCATGAAT
TTTGAAACACTTGCTGTCATTTTCAACAAATCAAGCAGATTTGCCAAATTACAGAACATC
CAATGTGCAATTGCTGGGAAGAATTTATACATAAGATTTAGATGTAGCACTGGTGATGCA
ATGGGGATGAATATGGTCTCAAAAGGCGTCCAAAATGTTCTTGATTTTCTTCAGTCTGAT
TTTCCTGATATGGAAGTCATTGGCATCTCTGGAAATTTCTGCGCCGACAAGAAACCGGCG
GCGGTGAATTGGATAGAAGGAAGAGGGAAATCAGTAGTTTGTGAGGCAATAATAAAAGAA
GAAATAGTGAAGAAAGTTTTAAAGACAGAAGTAGCTGCATTAGTGGAGCTTAACATGCTT
AAGAACCTCACCGGATCCGCCATGGCCGGTTCGCTCGGAGGTTTCAATGCACACGCTAGC
AATATCGTCTCCGCCGTCTACCTAGCCACCGGCCAAGATCCGGCACAGAATGTGGAAAGC
TCTCACTGTATTACTATGATGGAGGCTGTTAATGATGCCAAGGATCTTCACATTTCTGTC
ACCATGCCTTGCATTGAGGTAGGGACAGTTGGAGGAGGGACACAACTAGCATCACAAGCA
GCATGCTTAAACTTGCTAGGAGTAAAAGGTGCAAGCAAAGAGTCACCAGGTTCAAATGCA
AGCCTATTGGCCACCATTGTTGCTGCCTCTGTTCTTGCTGGTGAGTTGTCTCTTATGTCT
GCCATTTCAGCTGGTCAACTTGTCAAGAGCCACATGAAATATAATAGATCTAGCAGAGAT
ATTACCAAAATATCTTCTTAA
>Isoform0022832
ATGGACGTTCGCCGGCGATCAGTTTTACCTAAACCAATTAATGCCGCCGCCGGCGAACAG
CTACTCAAACCACCAACAACAAATCAAAAGACACAGCACCACCACCACCAACAAGTCAAA
GCCTCAGATGCTTTGCCTTTTCCTTTGTATTTAGCAAATGGATTGTTCTTCACCATGTTC
TTCTCCGTCATTTATTTCCTACTCATCCGTTGGCGTGGGAAGATCCGTGATTCGACTCCT
CTTCATGTTGTCACACTTTCCGAACTGGTGGCGATGATCTCTTTAATTGCGTCGGTCATT
TACCTTGTTGGATTTTTCGGAATCGATTTTGTTCAGAGTTTGATTTATAAGCCGAATCAT
GATGTTTGGGATGTTGAAGATGAACAGAATGAGCAATTTTTAGTACCACCTCCAAAATCA
GTCACGAGTTTTCCACCGCCTCAGCCATCGAGATTCGCTGCAGAGAAAGTAAAACCAGCT
CCATTGATCACACATCAGGAATCTCAAGAAGACGAAGAGGTCATCGAATCAGTCGTATCA
GGTAAAACGCCGTCGTATTCGTTAGAATCAAAGCTCGGAGACTGCAAACGAGCAGCTATA
ATCCGGCGAGAAGCTTTACAGAGAATCACCGGTAAATCATTGGAGGGTTTACCTTTAGAA
GGGTTTGATTACGAATCAATTTTAGGCCAGTGCTGTGAAATGCCGGTGGGGTATGTTCAG
TTGCCGGTGGGTATTGCGGGGCCGTTGTTACTTGATGGGAGAGAATATATGGTCCCAATG
GCAACAACTGAAGGGTGTCTGGTTGCGAGTACGAATAGGGGGTGTAAAGCTATGGTGGCG
TGCGGCGGCGCCACCAGTGTGGTGTTGAAAGATGGGATGACTAGAGCTCCGGTGGTAAGG
TTCGGTACGGCCAAGAGGGCGGCGGAGCTTAAGTTCTTTGTCGAGGATCCTTTGAATTTT
GATACACTTGCCGTTGTTTTTAACAAATCAAGTAGATTTGCCAAATTACAACGCATCCAA
TGTGCCATAGCAGGGAAGAATTTATACATGAGGTTCACCTGCAGTACTGGTGATGCCATG
GGGATGAACATGGTTTCTAAAGGTGTCCAGAATGTTCTTGATTTTCTTCAGTCCGATTTC
CCCGATATGGATGTCATCGGCATTTCTGGAAATTTCTGTGCGGACAAGAAACCATCAGCT
GTGAATTGGATAGAAGGAAGAGGGAAATCAGTTGTTTGTGAGGCAATCATAAAAGAAGAA
ATAGTGAAGAAAGTACTCAAGACTGAAGTTTCTGCTTTAGTGGAGCTTAACATGCTTAAA
AACCTCACGGGATCCGCCATGGCCGGTGCTCTCGGAGGGTTCAATGCTCATGCTAGCAAT
ATCGTCTCCGCCATCTACATAGCCACGGGCCAAGATCCGGCACAGAATGTGGAGAGTTCT
CATTGTATTACTATGATGGAAGCTGTTAATGATGGCAAAGATCTTCATGTCTCTGTCACT
ATGCCTTCCATTGAGGTTGGGACAGTAGGAGGAGGGACACAACTAGCATCACAAGCAGCA
TGTTTGAATTTACTAGGTGTAAAAGGAGCAAGCAAAGAAAAAGCAGGGGCAAACTCAAGG
CTATTAGCAACAATTGTAGCAGGTTCAGTACTTGCTGGAGAGTTGTCTTTAATGTCTGCA
ATTTCAGCTGGCCAACTTGTTAAAAGTCACATGAAATACAATAGATCTAACAGGGATGTT
ACTCAATTGTGTCCTCCTACCTAA
>Isoform0023274
ATGGACGTTCGCCGGCGACCGATCACTAAGCCATTTAACCCAGCAAAGGTTTCTGATGAT
ACCGTCGGTGAACTGCCACTTAAACCCTTTAAGAACCAGGAAATTAAAGCATCCGATGCT
GTGTTGCTCCCTTTGTATCTAACTAATGGATTGTTCTTCACCATGTTCTTTTCTGTTTTG
TATTTTCTCCTCCATAGATGGAGGGAGAAGATCAGAGATTCCACTCCTCTTCAAGTTATC
TCTGTTTCGGAGCTTGTGGCGTTGGGTACTTTAATTGCTTGTGTAATTTATTTGATTGGT
TTCTTTGGGATGGAATTTGTTCAGTCTCTTTTTTTCAAGCCAAACCATGATGATGTTTGG
GATGTTGAAGTTGAAGATGAGCAAAGTGAAGGCTTTTTGGTTCAAGATGATAGCCGTGAC
GGTAGCAAATGCACTACCATCGGTTGTGCTGCCGTTCCTATGGTTCCTGAAAAGGCTGCA
ATGGTGGCTTTGGCCATGACGGAAAAGCCTGCTCCTCTAATTACACCCCAAGATTCAATT
GAAGATGAGGATATTGTCAAAGCTGTTGTTTCAGGTACAATCCCCTCATATTCTTTGGAA
TCGAAGCTTGGAGATTGCAAACGAGCAGCTGCGATTCGGAGAGAGTCCCTTCAGAGGATA
ACTGGAAAGTCATTAGAAGGGCTGCCGTTGGAGGGTTTTAATTACGAATCCATTCTTGGG
CAGTGTTGTGAAATGCCGGTGGGATATGTTCAATTACCAGTGGGAATCGCGGGTCCTTTA
TTGCTTGATGGGAGAGAGTACATGGTGCCAATGGCAACAACTGAAGGATGCCTTGTTGCT
AGCACCAATAGGGGCTGTAAAGCCATCTTTGCCTCAGGTGGCGCCACCAGTGTGTTGCTG
AAAGATGGGATGACTAGAGCACCAGTTGTTAGGTTTGGAACAATTAAGAGGGCTGCTGAA
CTCAAATTCTTTGTGGAAGATCCCTTGAATTTTGAAACATTAGCTGTTGTTTTCAACAAG
TCAAGCAGATTTGCCAGATTACAAAGAATCCAATGTGCCATAGCAGGGAAGAATTTGTAC
ATGAGATTTACTTGTAGCACTGGTGATGCCATGGGGATGAACATGGTTTCAAAAGGAGTC
CAGAATGTTCTTGACTATCTTCAAACTGATTTCCCTGATATGGATGTCATTGGCATATCT
GGGAACTTTTGTGCGGACAAAAAACCATCAGCTGTTAATTGGATCGAAGGAAGAGGAAAA
TCTGTTGTTTGTGAAGCAATTTTAAAGGAAGAGATTGTTAGGAAAGTGTTGAAAACCGAG
GTTGCCGCCTTGGTGGAACTTAACATGCTTAAGAACCTCACTGGCTCTGCCATGGCCGGT
TCTCTTGGTGGTTTCAATGCACATGCAAGCAACATTGTCTCCGCCATCTTCTTAGCCACC
GGGCAAGATCCGGCTCAGAATGTGGAGAGTTCTCACTGCATCACTATGATGGAAGCTGTG
AATAATGGCAAGGATCTTCACGTTTCTGTCACCATGCCTTCCATTGAGGTGGGGACAGTA
GGGGGAGGAACACAACTAGATTCACAATCAGCTTGCTTGAACTTGCTTGGAGTGAAAGGA
GCAAGCAAAGAGTTACCAGGTGCAAACTCAAGGCTTTTGGCCACCATTGTAGCTGGTTCT
GTTCTTGCAGGAGAGCTTTCTCTCATGTCTGCTATTTCTGCTGGACAACTTGTTAAAAGT
CACATGAAATACAATAGGTCTAACAAAGATGTAACTATTGTCTCCTAG
>Isoform0028718
ATGGAGGTAAGATCAAGAGCTCCAGGAAAAATAATACTAGCAGGGGAGCATGCTGTGGTC
CACGGATCAACCGCAATGGCTGCAGCCATTGATCTCTATACCTATGTTTCCCTCCGCTTT
CCCACCCCTTCTGAGAATGATGATACTGTGAAACTCCACCTGAAGGACATGGATTTGGAA
TTTTCTTGGCCTGTTGGAAAAATTAAAGATGCTATATCAGATTTGGGTAGCACTAGTGCA
TCTTCTCCAACATCATGCTCACTGGAGATCACCAAAGCAATTGCATCTCTAGTTGAAGAA
CAACAAATTCCAGAGGCGAACATTGGCCTGGCTTCTGGCATTTCCGCATTTCTTTGGCTC
TACATTGCCATCCATGGATGCAAACCGGCAATAGCCATTGTCACCTCCGAGCTCCCACTT
GGATCAGGCTTGGGTTCCTCAGCTGCTTTTTGCGTTGCTCTCTCTGCTGCTTTGCTTGCT
TTATCAGATTTAGTAAATCTGGATTTCAGTCACCAAGGCTGGCAAATGTATGGGGACTCT
GAACTTGATTTGGTCAATAAATGGGCCTTCGAGGGAGAGAAGATTATCCACGGGAAACCA
TCAGGAATAGACAATACAGTAAGCACGTACGGCAACATGATCAAATTTAGGTCTGGGGAG
TTGACACGGGTAAAGACTAACATGCCGCTGAAAATGCTGATCACGAATACAAAGGTTGGA
AGAAACACCAAAGCCTTGGTTGCAGGTGTTTCCGAAAGGACGATGAGACATCAAAATGCC
ATGGCTGCAGTCTTCAATGCTGTTGATTCCATCAGCATTGAAATGGCTTCCATCATCCAG
ACACCCGTTTCTGATGATCTTGCAATAACTGAGAAGGAAGAGAAGTTAGCAGAACTGATG
GAAATGAATCAGGGCTTGCTTCTGTGTATGGGAGTTAGCCATTCTTCAATTGAAACTGTG
CTTCGAACAACTTTGAAATACAAGTTAGCTTCGAAATTGACCGGAGCCGGTGGTGGAGGC
TGTGTCTTGACGCTATTGCCAACCTTATTATCAGGAACAGTCGTTGATAAAGTAATTTCA
GAGCTAGAATCATGCGGATTCCAATGTTTTATTGCTGGAATTGGGGGAAGAGGCATGGAG
ATTTCCTTCAGTGGATCTTCATAA
>Isoform0029989
ATGGAGGTAAGATCAAGAGCTCCAGGAAAAATAATACTAGCAGGGGAGCATGCTGTGGTC
CACGGATCAACCGCAATGGCTGCAGCCATTGATCTCTATACCTATGTTTCCCTCCGCTTT
CCCACCCCTTCTGAGAATGATGATACTGTGAAACTCCACCTGAAGGACATGGATTTGGAA
TTTTCTTGGCCTGTTGGAAAAATTAAAGATGCTATATCAGATTTGGGTAGCACTAGTGCA
TCTTCTCCAACATCATGCTCACTGGAGATCACCAAAGCAATTGCATCTCTAGTTGAAGAA
CAACAAATTCCAGAGGCGAACATTGGCCTGGCTTCTGGCATTTCCGCATTTCTTTGGCTC
TACATTGCCATCCATGGATGCAAACCGGCAATAGCCATTGTCACCTCCGAGCTCCCACTT
GGATCAGGCTTGGGTTCCTCAGCTGCTTTTTGCGTTGCTCTCTCTGCTGCTTTGCTTGCT
TTATCAGATTTAGTAAATCTGGATTTCAGTCACCAAGGCTGGCAAATGTATGGGGACTCT
GAACTTGATTTGGTCAATAAATGGGCCTTCGAGGGAGAGAAGATTATCCACGGGAAACCA
TCAGGAATAGACAATACAGTAAGCACGTACGGCAACATGATCAAATTTAGGTCTGGGGAG
TTGACACGGGTAAAGACTAACATGCCGCTGAAAATGCTGATCACGAATACAAAGGTTGGA
AGAAACACCAAAGCCTTGGTTGCAGGTGTTTCCGAAAGGACGATGAGACATCAAAATGCC
ATGGCTGCAGTCTTCAATGCTGTTGATTCCATCAGCATTGAAATGGCTTCCATCATCCAG
ACACCCGTTTCTGATGATCTTGCAATAACTGAGAAGGAAGAGAAGTTAGCAGAACTGATG
GAAATGAATCAGGGCTTGCTTCTGTGTATGGGAGTTAGCCATTCTTCAATTGAAACTGTG
CTTCGAACAACTTTGAAATACAAGTTAGCTTCGAAATTGACCGGAGCCGGTGGTGGAGGC
TGTGTCTTGACGCTATTGCCAACCTTATTATCAGGAACAGTCGTTGATAAAGTAATTTCA
GAGCTAGAATCATGCGGATTCCAATGTTTTATTGCTGGAATTGGGGGAAGAGGCATGGAG
ATTTCCTTCAGTGGATCTTCCTGA
>Isoform0021063
ATGGCTATAGTTGCTTCTGCTCCTGGAAAGGTTCTAATGACCGGGGGTTATCTGATTTTG
GAGAGGCCAAATGCTGGTATCGTGCTTAGCACAAATGCACGGTTTTATGCCATCGTGAAG
CCGCTTTACGAAGAACTCAAAGCCGACAGTTGGTTATGGGCATGGACAGATGTGAAGGTG
ACTTCTCCGCAGATGTCAAGAGAGACTTTGTACAAATTGTCACTCAAACATTTGACGCTT
CAGCCCGTGTCCTCCAGTGACTCGAGAAATCTGTTTGTAGAGTGTTGTGTCCAATTTGCT
GTTGCAGCTGCATACGCAAAATTCGACAAAGATAAAAGGGATTCTCTAAATAAGAAGCTT
TTGCAAGGTCTTGATATCACAATCTTGGGTTGCAATGAGTTTTATTCATATAGGAATCAG
ATTGCGGCACGTGGATTACCTCTAACTCCAGAATCGTTAGCTTCTCTTCCTCCATTTAGT
TCAATCACCTTCAATGCAGAAGAATCAAATGGGCAACAAATGCCTGAAGTTGCGAAAACC
GGACTCGGTTCATCAGCTGCAATGACAACCTCGGTTGTATCTGCCTTACTCCATTATCTT
GAAGTCGTCGATCTTGTCTCGAAGAAAGTTGAAGATCTGGATGTTGTTCACACGATAGCC
CAAACGGCTCACTGTGTCTCGCAGGGTAAAATCGGAAGTGGTTTTGATGTTAGTTCTGCG
GTTTATGGAAGTCAACGCTACGTCCGGTTTTCTCCAGATGTCATCTCTTCAGTTCAGGAT
GCAGCTAAAGTGTTACCGCTAGAAGCCACCATTGCTGACGTGTTAAAGGGCAAGTGGGAC
CATGAGAGAACAAGATTTGCATTGCCTCCATTCATGACACTATTACTTGGAGAGCCGGGA
ACAGGCGGATCATCAACGCCATCAATGGTAGGTGCAGTAAAGAAATGGCAAAAAAACAGA
TCCTCAAAGTTCTGCTTTAACATGGGAAAAGTTGTCTGA
>Isoform0022565
ATGGCTGTAGTTGCATCTGCCCCCGGGAAGGTTTTGTTGACCGGTGGTTATTTGATTTTG
GAGAGGCCTAATGCTGGTATTGTGCTTAGCACAAATGCACGATTTTATGCCATAGTGAAG
CCACTTTATGAAGAAGTTAAAACTGACAGTTGCGCTAGGGAGTGGATAGATGTGAAGTTA
ACTTCTCCTCAAATGTCAAGGGAAACTACGTACAAATTGTCACTCAAACATTTGACGCTT
CAGCCTGCATCATCAAGTGACTCTAGAAATCCCTTTGTAGAGTTTTCTGTCCAATATGCT
GTTGCAGCTGCATATGCGAAATTGGACAATGATAGAAGGGATTTGTTAAATAAAAAGCTT
TTGCAAGGTCTTGACATAACAATCTTGGGTTGCAATGATTTTTATTCATATAGGAATCAG
ATTGAGGCTCGTGGATTACCTCTGACACCAGAATCATTGGCTTCACTTCCTCCTTTTAGT
TCAATCACCTACAATGCAGAAGAGTCAAATGGGTCAAAGCCTGAAGTTGCAAAAACTGGA
TTGGGATCGTCAGCAGCAATGACAACAGCTGTTGTTTCTGCCTTACTCCATTATCTTGGA
GTTGTTGACCTTTCCTCAAAAAAAGATGACAATCTGGATGTTGTGCACATGATAGCCCAA
GCGGCCCACTGCATTTCACAGGGTAAAGTGGGAAGTGGTTTTGATGTTAGTTCAGCAGTT
TATGGCAGTCAACGCTACGTCCGATTTTCTCCAGAAGTAATTTCTTCGGCTCAGGGTTCA
GCCAAAGAGTTGCCAGTGGAAGCCACTATAGCTGGTGTGCTAAAAGGCAAGTGGGACCAT
GAGAGGACAAAGTTTTCGTTGCCTCCGTTAATGACTCTTTTGCTTGGAGAGCCAGGAACA
GGAGGGTCATCAACGCCATCAATGGTTGGTGCGGTAAAGAAGTGGCAAAAAGCTGATCCT
TTAAATTCTCATGAAACATGGAAGAAGTTGTCTGAAGCAAATTCTGCTCTTGAATTGCAT
CTCAGTACCTTATCCAGGTTGGCAGAAGAACATGGTGATGTGTACAAAAGTGTCATCAGC
AGTTGCAGCATGCTTTCTTCAGAGAAGTGGAATGGGGATGAAAATGAAGACAGCAAGGCG
GTTGTTGAGGCATTGTTAGCAGCTAGAAATGCAATGCTTAATATCAGATATAACATGTGC
AAAATGGGCGAGGCTGCAGGAATTCCAATTGAACCAGAATCACAAACTCGGCTTCTGGAT
TCTACCATGGCTATCGAAGGGGTTTTATTGGCAGGTGTTCCTGGAGCAGGCGGATTTGAC
GCGGTCTTTGCTGTTACCTTAGGAGACGAATCTTGTTCAATTAGTAAAAATAAGGTCATC
AAAGCTTGGAGTTCAATCAATGTTCTTGCATTGCTTGTGAGAGAAGACCCTAATGGTGTT
TCCCTGGAGAAGAATGACCCTCGTAGCAGACAAGTGAAGTGAACATCGCGTCTTCTGGGA
GTAAACCTTGAATGA
>Isoform0023073
ATGGCTATAGTTGCTTCTGCTCCTGGAAAGGTTCTAATGACCGGGGGTTATCTGATTTTG
GAGAGGCCAAATGCTGGTATCGTGCTTAGCACAAATGCACGGTTTTATGCCATCGTGAAG
CCGCTTTACGAAGAACTCAAAGCCGACAGTTGGTTATGGGCATGGACAGATGTGAAGGTG
ACTTCTCCGCAGATGTCAAGAGAGACTTTGTACAAATTGTCACTCAAACATTTGACGCTT
CAGCCCGTGTCCTCCAGTGACTCGAGAAATCTGTTTGTAGAGTGTTGTGTCCAATTTGCT
GTTGCAGCTGCATACGCAAAATTCGACAAAGATAAAAGGGATTCTCTAAATAAGAAGCTT
TTGCAAGGTCTTGATATCACAATCTTGGGTTGCAATGAGTTTTATTCATATAGGAATCAG
ATTGCGGCACGTGGATTACCTCTAACTCCAGAATCGTTAGCTTCTCTTCCTCCATTTAGT
TCAATCACCTTCAATGCAGAAGAATCAAATGGGCAACAAATGCCTGAAGTTGCGAAAACC
GGACTCGGTTCATCAGCTGCAATGACAACCTCGGTTGTATCTGCCTTACTCCATTATCTT
GAAGTCGTCGATCTTGTCTCGAAGAAAGATGAAGATCTGGATGTTGTTCACACGATAGCC
CAAACGGCTCACTGTGTCTCGCAGGGTAAAATCGGAAGTGGTTTTGATGTTAGTTCTGCG
GTTTATGGAAGTCAACGCTACGTCCGGTTTTCTCCAGATGTCATCTCTTCAGTTCAGGAT
GCAGCTAAAGTGTTACCGCTAGAAGCCACCATTGCTGACGTGTTAAAGGGCAAGTGGGAC
CATGAGAGAACAAGATTTGCATTGCCTCCATTCATGACACTATTACTTGGAGAGCCGGGA
ACAGGCGGATCATCAACGCCATCAATGGTAGGTGCAGTAAAGAAATGGCAAAAAACAGAT
CCTCAAAGTTCTGCTTTAACATGGGAAAAGTTGTCTGAAGGAAATTCTGCTCTTGAATTT
CATCTAAATACCTTAACTAGGTTGTCCGAAGAACACGGTGACGTGTACAAACGCGTCATT
ACCATCTGCAGCATGCTTTCTTCCGACAAGTGGATTGGAGATGAAAATGAACACAGCAAG
GCAGTTGTTCAAGCATTATTAGGAGCTAGAAATGCAATGCTTGAAATCAGATATAACATG
CGCAAAATGGGCGAGTCTGCGGGAATCCCGATCGAACCCGAATCACAAACTCGGCTTCTG
GATTCAACTATGAATTTAGAAGGAGTTCTATTAGCTGGTGTACCCGGGGCTGGTGGATTC
GACGCTGTTTTTGCTGTGACGTTAGGATCTGCAAGTGATAACGTTATTCGAGCTTGGAGT
TCAGTCAATGTTCTTGCATTGCTTGTTAGAGAAGATCCTAATGGTGTTTCCTTAGAGGAA
AACGATCCGCGTGCGGAGAATATCACTTCTGGAGTTTCTTCAATGAAGATTGAATAA
>Isoform0024647
ATGGCTATAGTTGCTTCTGCTCCTGGAAAGGTTCTAATGACCGGGGGTTATCTGATTTTG
GAGAGGCCAAATGCTGGTATCGTGCTTAGCACAAATGCACGGTTTTATGCCATCGTGAAG
CCGCTTTACGAAGAACTCAAAGCCGACAGTTGGTTATGGGCATGGACAGATGTGAAGGTG
ACTTCTCCGCAGATGTCAAGAGAGACTTTGTACAAATTGTCACTCAAACATTTGACGCTT
CAGCCCGTGTCCTCCAGTGACTCGAGAAATCTGTTTGTAGAGTGTTGTGTCCAATTTGCT
GTTGCAGCTGCATACGCAAAATTCGACAAAGATAAAAGGGATTCTCTAAATAAGAAGCTT
TTGCAAGGTCTTGATATCACAATCTTGGGTTGCAATGAGTTTTATTCATATAGGAATCAG
ATTGCGGCACGTGGATTACCTCTAACTCCAGAATCGTTAGCTTCTCTTCCTCCATTTAGT
TCAATCACCTTCAATGCAGAAGAATCAAATGGGCAACAAATGCCTGAAGTTGCGAAAACC
GGACTCGGTTCATCAGCTGCAATGACAACCTCGGTTGTATCTGCCTTACTCCATTATCTT
GAAGTCGTCGATCTTGTCTCGAAGAAAGATGAAGATCTGGATGTTGTTCACACGATAGCC
CAAACGGCTCACTGTGTCTCGCAGGGTAAAATCGGAAGTGGTTTTGATGTTAGTTCTGCG
GTTTATGGAAGTCAACGCTACGTCCGGTTTTCTCCAGATGTCATCTCTTCAGTTCAGGAT
GCAGCTAAAGTGTTACCGCTAGAAGCCACCATTGCTGACGTGTTAAAGGGCAAGTGGGAC
CATGAGAGAACAAGATTTGCATTGCCTCCATTCATGACACTATTACTTGGAGAGCCGGGA
ACAGGCGGATCATCAACGCCATCAATGGTAGGTGCAGTAAAGAAATGGCAAAAAACAGAT
CCTCAAAGTTCTGCTTTAACATGGGAAAAGTTGTCTGAAGGAAATTCTGCTCTTGAATTT
CATCTAAATACCTTAACTAGGTTGTCCGAAGAACACGGTGACGTGTACAAACGCGTCATT
ACCATCTGCAGCATGCTTTCTTCCGACAAGTGGATTGGAGATGAAAATGAACACAGCAAG
GCAGTTGTTCAAGCATTATTAGGAGCTAGAAATGCAATGCTTGAAATCAGATATAACATG
CGCAAAATGGGCGAGTCTGCGGGAATCCCGATCGAACCCGAATCACAAACTCGGCTTCTG
GATTCAACTATGAATTTAGAAGGAGTTCTATTAGCTGGTGTACCCGGGGCTGGTGGATTC
GACGCTGTTTTTGCTGTGACGTTAGGATCTGCAAGTGATAACGTTATTCGAGCTTGGAGT
TCAGTCAATGTTCTTGCATTGCTTGTTAGAGAAGATCCTAATGGTGTTTCCTTAGAGGAA
AACGATCCGCGTGCGGAGAATATCACTTCTGGAGTTTCTTCAATGAAGATTGAATGA
>Isoform0028760
ATGGCTGTGGAATCTCAGAAGAAAGAGTCATGGGTTTTGACGGTTACAGCGCAAACGCCG
ACCAATATAGCGGTGATCAAGTACTGGGGGAAGAGGGACGAGTCCTTGATTCTTCCCATT
AACGACAGCATTAGTGTCACCCTCGATCCTTCCCACCTCTGCACAACGACCACTGTCGCC
GTCAGCCCTTCTTTCACTAATGATCGCATGTGGCTTAACGGCAAGGAGATCTCTCTATCA
GGAGGTAGGTATCAGAATTGCTTGAGGGAAATTCGGTCTCGGGCTTCTGATGTGGAGGAT
GCAGAAAAGGGAATCAAAATCACTAAGAAGGATTGGGAGAAGTTGCATCTGCACATTGCT
TCTTACAATAATTTCCCAACTGCAGCTGGTTTGGCTTCCTCTGCTGCTGGTTTTGCGTGC
CTTGTTTTTTCCCTAGCAAAGTTAATGAATGTGAAAGAAGACAATGGCCAACTTTCCGCT
ATAGCAAGGCAAGGTTCAGGAAGTGCTTGCCGTAGCTTATATGGCGGATTTGTGAAGTGG
ATCATGGGAAAAGATGACAAAGGCAGTGATAGCATAGCTGTTCAACTAGTGGATGAGAGT
CACTGGGATGAGCTTGTTATTCTCATTGCTGTGGTAAGTTCAAGGCAGAAGGAAACTAGT
AGCACTAGTGGAATGCGGGAGACAGTTGACACAAGTCCCCTCATACAACATAGAGCAGCT
GAAGTAGTACCAAAACGCATACTTCAGATGGAAGAAGCCATAAAGAATCGGGATTTTCCA
ACATTTGCTCAACTGACTTGCTCAGACAGCAATCAGTTTCATGCTGTCTGCTTGGATACA
AGCCCACCCATATTCTACATGAATGACACATCCCATAGGATAATAAGCTGTGTTGAGAAG
TGGAATCGTTCTGAAGGAACTCCACAGGTGGCTTACACTTTTGATGCTGGGCCGAATGCA
GTTTTAATTGCTCGTAATAGGAAGACTGCTGCCTTACTGCTTCAAAGGCTGCTCTTTTAT
TTCCCTCCACAATCAGATGCAGATTTAAACAGCTATATTGTCGGTGACAAATCAATACTT
AAAGATGCTGGCATTCAGGATATAAAAGATATCGAAGCTTTGCCCCCACCCCCAGAAATA
AAAGACAATATTCCTGCCCACAAGTTCACGGGCGATGTTAGCTATTTCATCTGCACAAAA
CCTGGTAAAGGTCCTATTTTGATTACAGATGAAGATAAAGCTCTCCTCAATCCTGAAACC
GGTCTACCCAAGTGA
>Isoform0014975
ATGGCTGTGGAATCTCAGAAGAAAGAGTCATGGGTTTTGACGGTTACAGCGCAAACGCCG
ACCAATATAGCGGTGATCAAGTACTGGGGGAAGAGGGACGAGTCCTTGATTCTTCCCATT
AACGACAGCATTAGTGTCACCCTCGATCCTTCCCACCTCTGCACAACGACCACTGTCGCC
GTCAGCCCTTCTTTCACTAATGATCGCATGTGGCTTAACGGCAAGGAGATCTCTCTATCA
GGAGGTAGGTATCAGAATTGCTTGAGGGAAATTCGGTCTCGGGCTTCTGATGTGGAGGAT
GCAGAAAAGGGAATCAAAATCACTAAGAAGGATTGGGAGAAGTTGCATCTGCACATTGCT
TCTTACAATAATTTCCCAACTGCAGCTGGTTTGGCTTCCTCTGCTGCTGGTTTTGCGTGC
CTTGTTTTTTCCCTAGCAAAGTTAATGAATGTGAAAGAAGACAATGGCCAACTTTCCGCT
ATAGCAAGGTAAGTCTTCTCTGTTATGGTGACTAGTTTTGATGTTTTGTCAGGATAATTG
TATGCGTTCTTCAGTTATACTCAAGGTCAGTAAGCTGCAGAAAAATATGTCGTGTATCCT
TTTTGAGAAGTGATCGGATATGTGTTGCTATTTTAACATGATGTATTGTATGTTAGATTA
GACTTTCATGTTTTTCGACTTCTCTTTCTCTACATTTATTTGGTTTTCCCTTTGTCTGTG
TTCATATGTCATCTGCTGAGAAACAACGTCTTAAAACTCCCTATTTTAATCAATTTTACC
TCACCTGATTAATATTATGATTCTTTGGAAAGCTCTGGTTTCATTCTCCTTCCCTTGCCT
TCTCTTATTGATTGATTTTTGACAAAAACTTTGAAGCCATAAAAGTAGTGCTTCTTGAAG
GTCCTCTCACCGCCTTTTTTCCTCTTTTTGTCAGAACCATTTATCTCTTATTGACCACAA
AACTACATTTGACTTTTGCATTTTGTATTTGGCCCTTCATATCAACCGTCCATCGCTGCT
GTTTGTATGGGGAAACCATTGAGATCACATGCCAAGTAACGGATCAGAAGCAGAACACTC
GATACGCAGAGAAAAGTGTGCAGCGGAGGAAAGACAAATTATTGGACCAGATTAAGTGGC
ATCATTGGTGGTTTTGGTTTTCATTAGCGTTCTTTAAACGTTGAAGTGTACTTCTTTTCG
AAGATTATTACAATGAACTATGGTTAATGAGCAGTGACAACTAGTTTTAGTATGAATATA
CATATAAATATGATTAGTTCATTAATTTTTATTTATTCAGGGGCATTAGTTCATTCACAA
AAGTAAATGAAGTTTATAAATCTCCTTTTCGATAGTGAATGGACATGAAAGGACACATCT
AGAAATTTCAGAAGGAAGCATATACTGAGAAGTAGATTGACAGACTTATTTATCCCGCTC
TGTAATTGCATTGTCAATTTCCATCAAGCCTGAGAAACTGAAAATTTTCTGCACGCTGTC
ATGTGATGTGGTTTCTTCCTAATTATTGGTGTATGTGTTTTATGTTTCTGAGACTTGAGA
CTAATGTAAGTTGCAGAATTGACTGAGATTTACTTTTGCAGGCAAGGTTCAGGAAGTGCT
TGCCGTAGCTTATATGGCGGATTTGTGAAGTGGATCATGGGAAAAGATGACAAAGGCAGT
GATAGCATAGCTGTTCAACTAGTGGATGAGAGTCACTGGGATGAGCTTGTTATTCTCATT
GCTGTGGTAAGTTCAAGGCAGAAGGAAACTAGTAGCACTAGTGGAATGCGGGAGACAGTT
GACACAAGTCCCCTCATACAACATAGAGCAGCTGAAGTAGTACCAAAACGCATACTTCAG
ATGGAAGAAGCCATAAAGAATCGGGATTTTCCAACATTTGCTCAACTGACTTGCTCAGAC
AGCAATCAGTTTCATGCTGTCTGCTTGGATACAAGCCCACCCATATTCTACATGAATGAC
ACATCCCATAGGATAATAAGCTGTGTTGAGAAGTGGAATCGTTCTGAAGGAACTCCACAG
GTGGCTTACACTTTTGATGCTGGGCCGAATGCAGTTTTAATTGCTCGTAATAGGAAGACT
GCTGCCTTACTGCTTCAAAGGCTGCTCTTTTATTTCCCTCCACAATCAGATGCAGATTTA
AACAGCTATATTGTCGGTGACAAATCAATACTTATAGATGCTGGCATTCAGGATATAAAA
GATATCGAAGCTTTGCCCCCACCCCCAGAAATAAAAGACAATATTCCTGCCCACAAGTTC
ACGGGCGATGTTAGCTATTTCATCTGCACAAAACCTGGTAAAGGTCCTATTTTGATTACA
GATGAAGATAAAGCTCTCCTCAGTCCTGAAACCGGTCTACCCAAGTGA
>Isoform0032003
ATGGGCACTGTGGTTGAGGATTCCTCCATGGACGCCGTCCAGAAGCGCCTGATGTTTGAA
GACGAATGCATTCTGGTGGATGCGAATGATAACGTAGTTGGACATGACTCCAAGTACAAT
TGTCACTTGATGGAAAAGATTGAATCTGAAAATTTGCTGCATAGGGCATTTAGCGTGTTC
CTGTTTAACTCGAAATACGAGTTACTTCTTCAGCAACGATCTGGTACGAAGGTGACGTTT
CCTCTCGTCTGGACAAATACTTGCTGTAGCCATCCTTTATACAGAGAATCTGAGCTGATT
GAAGAGAAATATCTTGGAGTGAGGAATGCTGCTCAAAGGAAACTCCTAGATGAACTCGGT
ATTCCTGCTGAGGATGTCCCTGTTGATGAGTTCACTCCATTGGGTCGTATTCTATACAAA
GCTCCATCTGATGGGAAATGGGGAGAGCACGAACTTGATTACCTGCTCTTCATTGTGAAA
GATGTTAAGGTAAACCCAAATCCAGATGAAGTTGCTGATGCAAAATACGTGAATCGCGAG
CAATTGAAGGATATACTGAGAAAGGCAGATGCAGGAGAAGAAGGTCTGAAACTTTCACCT
TGGTTTCGACTAGTCGTCGATAACTTCTTGTTCAAATGGTGGGACCATGTGGAGAAGGGT
ACCCTACAAGAAGCTGCCGACATGAAAACTATCCATAAGTTGACTTGA
>Isoform0032164
ATGGGTGCTGCTGTTGAGGATTCCTCCATGGACGCCGTCCAGAAGCGCCTGATGTTTGAA
GACGAATGCATTCTGGTGGATGCGAATGATAACGTAGTTGGACATGACTCCAAGTACAAT
TGTCACTTGATGGAAAAGATTGAATCTGAAAATTTGCTGCATAGGGCATTTAGCGTGTTC
CTGTTTAACTCGAAATACGAGTTACTTCTTCAGCAACGATCTGGTACGAAGGTGACGTTT
CCTCTCGTGTGGACAAATACTTGCTGTAGCCATCCTTTATACAGAGAATCTGAGCTGATT
GAAGAGAAATATCTTGGAGTGAGGAATGCTGCTCAAAGGAAACTTCTAGATGAACTCGGT
ATTCCTGCTGAGGATGTCCCTGTTGATGAGTTCACTCCATTGGGTCGTATTCTATACAAA
GCCCCATCCGATGGGAAATGGGGAGAGCACGAACTTGATTACCTGCTCTTCATTGTGAAA
GATGTTAAGGTAAACCCAAATCCAGATGAAGTTGCTGATGCAAAATACGTGAATCGCGAG
CAATTGAAGGATATACTGAGAAAGGCAGATGCAGGAGAAGAAGGTCTGAAACTTTCACCT
TGGTTTCGACTAGTCGTCGATAACTTCTTGTTCAAATGGTGGGACCATGTGGAGAAGGGT
ACCCTACAAGAAGCTGCCGACATGAAAACTATCCATAAGTTGACTTGA
>Isoform0011522
ATGGGTGTTGCCGTTCTTGAAAACCCATTAAGCATCGGTGCTCAATTTAGTGGAAAATCA
AGAGGGTTGTCTCCAAAAGCGGAGTTTTTTAGTGTTAAATTTCCTTACTTTGTGGATTCA
TCTAGATTGACTTCTTATCCAAGTTCTGTATTCAGCTCAGCTTCCAAGGAATACAGTTAC
CGACCGCATGCTGTCCCCGATGATGAGAGGGTGGAAACCCCCATGCTAAATACAATAGAA
AGTCCTATGCACTTGAAGAATTTGTGTTTAAAGGATTTGAAACAATTAGCTGTTGAAATC
CGATCGGAACTATCTTTTATCAAATCTAACTCTCAAAGACCGTTTCGAGCCAGCCTGGCA
GTTGTGGAGCTTACGGTGGCTATTCACCATGTTTTTAATGCTCCAGTTGACAAGATATTG
TGGGATGTGGATGAACATACATATCCGCATAAGCTTCTCACTGGTAGGAGATCCATGATT
GACAAATCAGGCTTGAAAATTCATCCCAACAGCTTATTCGATCCAATCGGTGCAGGGCAT
GGATGTAGTAGTATATCTGCTGGACTTGGAATGGCGGTGGCGCGAGATATCAAAGGGAAA
CGACACCGCATTGTTTCGGTCATTAGCAATGAAACAACCTTGGCGGGTCAGGTTTACGAG
GGAATGAGTAATGCAGGCTATTTAGATTCTGATATGGTCGTGATATTAAATGACAGTCAG
CACTCCTTGCATCCAAAGCCAGAGGAGACCCCTAAAACAACAGTTAGCGCTTTATCAAGT
ACTTTAAGCAAGCTTCAATCAAGTAAATTGTTCAGACAATTCAGACAATTTGCCAAGGCT
TTTACTAAGCGAATTGGCATGCATGAGTGGGCTGCCAAAGTTGATGAGTATGCACGTGGT
TTAATTGGACCTACCGGGTCAACACTTTTTGAGGAGCTTGGCTTATACTATATTGGACCA
GTTGATGGACACAATATAGAAGACCTTACTTGCGTTTTTCATGAAGTGGCATCCTTAGAT
TCTATGGGTCCTGTTCTTATTCACGTTATTACAAAAGAAGAGCCACTTGGAGAATATAAA
CGAACGACAGACACATCCAAAGGCCACCAAGATGGCTCTGATACATCGAAATACAACGTT
CCCCTTAGAACATTTAGTGACTGTTTTGTGGATGCTTTAATTTTGGAGGCTGAGAAAGAC
AAAGATATAGTTGCAGTTCATGCCGGAATGGTAATGGAAAAGTCAGTTGCATTGTTTAAG
CAAAGATTTCCAGATAAATTCTTTGACGTGGGAATGGCAGAACAACATGCTGTGACGTTC
TCTGCTGGTCTTTCACGTGGGGGCTTGAAGCCCTTCTGTATGATCCCTTCAGCCTTCCTT
CAAAGGGCTTATGACCAGGTAGTCCATGACGTAGACCGCCAAAAGATTCCTGTGCGCTTT
GTCATAACTAGTGCCGGTTTAGTTGGATCTGATGGTCCTACTCACTGTGGGGCATTTGAT
ATTACATACATGGCATGTTTGCCAAACATGATTGTCATGGCTCCATCTGATCAAGTTGAG
CTAGGTCATATGGTGGCCACTGCTGCCCAAATAAATGATCACCCCGTTTGTTTCCGCTAC
CCAAGAGGAGCAGTTGCTAACATTAATGATGCTTTGTCTTATGGAGTTCCAATCGAGGTT
GGAAAAGGAAGAATACTCATAGAAGGGAATGATATTGCCTTACTAGGGTACGGGTCAATG
GTCGCGAATTGTGTGAAAGCTCAATATCTACTTTCAAAGCTTGGGATACAAGTTACTGTT
GCTGATGCGAGATTTTGCAAGCCACTTGACATTGATCTTATCAGGGAATTGTGTGAGAAT
CATGCTTTTCTTGTTACGGTTGAAGAAGGTTCTATCGGAGGTTTTGGATCCCATGTTGCC
CAATTTCTTTCACTTGATGGTCAACTTGATGCTGGAATAAAGTGGCGACCAATAGTTCTA
CCAGACACATACATAGAACAAACAGATCCACAAGAACAATTTGCTATTGCTGGTCTAACC
GGGAACCACATTGCTGCTACTGTTCTAAGCCTGCTTGGTCGCCCTCGAGAGGCTCTGCTT
CTTATGTTCTAA
>Isoform0012685
ATGGCTCTTTGTGGTGCATTTGCATTTCCGGTAAGCCTGAGCAAAACAGCTGTTTCAGAT
TCTGTAAAGCGTGATGCTTTGTACTCGTTCTGGCTCAATGGGACTGATCTGCAGTTTCAG
TGTCAATCCAGAAGCCTCCAGGACTCAAAGAAAGCCAATGGTGTAAGGGCATCACTTTCA
GAAAGGGAAGAATACTTTGCTCAAAGGCCACCAACTCCTCTATTGGACACAATTAACTAT
CCAATTCACATGAAAAACCTATCCAAAAAGGAATTGAAACAACTTTCGGATGAACTACGT
TCAGACATAATCTTTAACGTTTCAAAGACGGGAGGCCATCTTGGTTCGAGTCTAGGCGTT
GTTGAGCTCACTGTGGCTCTACATTATGTTTTTAACTGCCCACAAGATAAGTTCATTTGG
GATGTTGGCCATCAGTCTTATCCTCATAAGATTTTGACTGGGAGGAGAGATAAAATGCCT
ACAATGAGACAGACGAATGGGCTGTCTGGATTCACGAAGCGGTCGGAGAGCGAGTACGAT
TGTTTTGGGACCGGTCATAGTTCTACGAGCATTTCAGCTGGACTAGGAATGGCAGTTGGA
AGAGATCTAAAAGGGAGGAAAAACCATGTTGTAGCTATTATAGGTGATGGAGCCATGACA
GCAGGCCAAGCATACGAAGCCATGAATAATGCCGGTTACCTGGACTCCGACATGATCGTT
ATCCTAAACGACAACAAACAAGTCTCGTTACCAACAGCTACACTCGATGGACCTGCTCCT
CCGGTTGGAGCTCTAAGTAGCGCATTGAGTCGGTTGCAATCAAACAGACCACTTCGAGAA
CTCAGAGAAGTTGCTAAGGGTGTGACGAAACAGATTGGTGGACCGGTACACGAGCTTGCA
GCAAAAGTTGATGAATATGCTCGCGGTTTGATTAGTGGTTCTGGTTCGACACTGTTTGAA
GAGCTCGGGTTTTACTATATTGGCCCTGTAGATGGTCACAACATTGATGATCTTGTTGTC
ATTCTTCAAGAAGTCAAGAGTACGAAAACAACGGGTCCAGTACTAATCCATGTTGTTACT
GAGAAAGGCAGAGGCTATCCATATGCTGAAAAAGCCGCAGACAAGTACCATGGTGTGGTG
AAGTTTGATCCAGCAACGGGAAAGCAATTCAAATCGAGTCCAAGAACTCAGTCTTACACG
ACTTATTTTGCAGAGGCTTTGATTGCGGAAGCAGAGGTTGATAAAGACATTGTTGCTATT
CATGCTGCAATGGGCGGAGGCACGGGATTGAACCTTTTCCTTCGGCGTTTCCCTACACGG
TGTTTGGATGTCGGAATTGCAGAACAACATGCCGTAACTTTTGCTGCAGGATTGGCCTGT
GAAGGGCTCAAACCTTTTTGTGCTATCTATTCATCTTTCATGCAAAGGGCTTATGATCAG
GTAGTGCATGATGTGGATTTACAGAAACTGCCCGTGAGATTTGCAATGGACAGGGCAGGG
CTAGTTGGTGCAGACGGTCCCACGCATTGTGGTGCGTTTGATGTTGCGTTTATGGCGTGC
TTACCGAACATGGTGGTGATGGCTCCTTCGGATGAAGCCGAGTTGTTTCATATGGTAGCA
ACCGCAGCTGCTATAGACGATAGGCCTAGTTGCTTTCGGTACCCTAGAGGAAACGGTATT
GGAGTCGAGCTGCCACCTGGCAACAAAGGGGTCCCACTTGAGGTTGGAAAGGGCAGGATA
CTGATTGAAGGAGAGAGAGTGGTTCTTTTAGGTTACGGTACAGCAGTTCAGAGCTGTTTA
GCCGCAGCTACATTACTAGAAACACGTGGTTTACGGGTAACGGTTGCAGATGCGCGGTTC
TGTAAGCCGTTGGATCGTGGTATGATACGTAGCTTGGCTAAATCGCACGAGATCTTCATC
ACTATTGAAGAGGGCTCGGTTGGGGGTTTCGGGTCTCACGTTGCTCAGTTCATGGCCTTA
GACGGTCTTCTCGATGGCAACTTAAAGTGGAGGCCAATTGTTCTTCCGGATAGATACATT
GATCACGGATCTCCGGCTGACCAGGTGGCAGAAGCAGGTTTAACGCCAAGTCACATTGCA
GCAACGGTTTTCAACATTCTTGGACAAACAAGAGAAGCCCTAGAAATCATGTCATGA
>Isoform0013195 
ATGCTAAATACAATAGAAAGTCCTATGCACTTGAAGAATTTGTGTTTAAAGGATTTGAAA
CAATTAGCTGTTGAAATCCGATCGGAACTATCTTTTATCAAATCTAACTCTCAAAGACCG
TTTCGAGCCAGCCTGGCAGTTGTGGAGCTTACGGTGGCTATTCACCATGTTTTTAATGCT
CCAGTTGACAAGATATTGTGGGATGTGGATGAACATACATATCCGCATAAGCTTCTCACT
GGTAGGAGATCCATGATTGACAAATCAGGCTTGAAAATTCATCCCAACAGCTTATTCGAT
CCAATCGGTGCAGGGCATGGATGTAGTAGTATATCTGCTGGACTTGGAATGGCGGTGGCG
CGAGATATCAAAGGGAAACGACACCGCATTGTTTCGGTCATTAGCAATGAAACAACCTTG
GCGGGTCAGGTTTACGAGGGAATGAGTAATGCAGGCTATTTAGATTCTGATATGGTCGTG
ATATTAAATGACAGTCAGCACTCCTTGCATCCAAAGCCAGAGGAGACCCCTAAAACAACA
GTTAGCGCTTTATCAAGTACTTTAAGCAAGCTTCAATCAAGTAAATTGTTCAGACAATTC
AGACAATTTGCCAAGGCTTTTACTAAGCGAATTGGCATGCATGAGTGGGCTGCCAAAGTT
GATGAGTATGCACGTGGTTTAATTGGACCTACCGGGTCAACACTTTTTGAGGAGCTTGGC
TTATACTATATTGGACCAGTTGATGGACACAATATAGAAGACCTTACTTGCGTTTTTCAT
GAAGTGGCATCCTTAGATTCTATGGGTCCTGTTCTTATTCACGTTATTACAAAAGAAGAG
CCACTTGGAGAATATAAACGAACGACAGACACATCCAAAGGCCACCAAGATGGCTCTGAT
ACATCGAAATACAACGTTCCCCTTAGAACATTTAGTGACTGTTTTGTGGATGCTTTAATT
TTGGAGGCTGAGAAAGACAAAGATATAGTTGCAGTTCATGCCGGAATGGTAATGGAAAAG
TCAGTTGCATTGTTTAAGCAAAGATTTCCAGATAAATTCTTTGACGTGGGAATGGCAGAA
CAACATGCTGTGACGTTCTCTGCTGGTCTTTCACGTGGGGGCTTGAAGCCCTTCTGTATG
ATCCCTTCAGCCTTCCTTCAAAGGGCTTATGACCAGGTAGTCCATGACGTAGACCGCCAA
AAGATTCCTGTGCGCTTTGTCATAACTAGTGCCGGTTTAGTTGGATCTGATGGTCCTACT
CACTGTGGGGCATTTGATATTACATACATGGCATGTTTGCCAAACATGATTGTCATGGCT
CCATCTGATCAAGTTGAGCTAGGTCATATGGTGGCCACTGCTGCCCAAATAAATGATCAC
CCCGTTTGTTTCCGCTACCCAAGAGGAGCAGTTGCTAACATTAATGATGCTTTGTCTTAT
GGAGTTCCAATCGAGGTTGGAAAAGGAAGAATACTCATAGAAGGGAATGATATTGCCTTA
CTAGGGTACGGGTCAATGGTCGCGAATTGTGTGAAAGCTCAATATCTACTTTCAAAGCTT
GGGATACAAGTTACTGTTGCTGATGCGAGATTTTGCAAGCCACTTGACATTGATCTTATC
AGGGAATTGTGTGAGAATCATGCTTTTCTTGTTACGGTTGAAGAAGGTTCTATCGGAGGT
TTTGGATCCCATGTTGCCCAATTTCTTTCACTTGATGGTCAACTTGATGCTGGAATAAAG
TGGCGACCAATAGTTCTACCAGACACATACATAGAACAAACAGATCCACAAGAACAATTT
GCTATTGCTGGTCTAACCGGGAACCACATTGCTGCTACTGTTCTAAGCCTGCTTGGTCGC
CCTCGAGAGGCTCTGCTTCTTATGTTCTAA
>Isoform0013207
ATGGCTTTGTGTGGTGGTGCATGTGGAGTTCCATTGAACTTGAGCAAAGTATCAGCTGCA
ACAGAATCTGCAGGTTCTTTAAAGGGAAGTTCTTTGTATTGTTATTGGCTCAATGGAAAG
GATTTGCAGATTCAATGCTTATCGAAAAGTCATCATCAGGTCTCTAAGAAGGCCTATGGG
ACAAGGGCATCACTCTCAGAGAGGGAAGACTATCATGCAGAGAGGCCACCAACTCCACTT
TTGGACACCATTAACTATCCAATTCACATGAAAAAACTTTCCAATATGGAATTGGCACAA
CTTGCAGATGAACTTAGATCAGATATAATATTTAATGTATCGGAAACTGGGGGTCATCTT
GGTTCAAATCTAGGTGTTGTTGAGCTCACTGTGGCTCTTCATTATGTTTTTAACTGCCCA
CAAGATAAGATTATTTGGGATGTTAGTCATCAGTCTTACCCACATAAGATTTTGACTGGG
AGGAGAGACAAAATGTCAACTATTAGACAGACAAACGGGCTAGCCGGATTCACAAAACGG
GCAGAAAGCGAGTATGATTGCTTCGGGGCAGGTCACAGTTCTACGAGCATCTCGGCTGGC
CTAGGAATGGCTGTGGGAAGGGATTTAAAAGGGAAGAAAAACCACGTTGTAGCGGTTATA
GGTGATGGAGCCATGACAGCAGGACAAGCATATGAAGCCATGAACAATGCCGGATATCTA
GACTCCGACATGATTGTTATTCTAAACGACAACAAACAAGTCTCGTTGCCAACCGCTACT
CTAGACGGGCCCGCCCTGCCTGTTGGAGCTCTAAGTAGTTCTTTGAGTAGATTACAGTCC
AATAAGCCACTTAGAGAGCTTAGAGAAGTAGCCAAGGGGGTGACGAAACAGATTGGTGGA
TCAGTGCATGAACTTGCAGCGAAAGTTGATGAGTATGCTCGTGGTATGATAAGCGGATCA
AGATCGACTCTATTTGAAGAACTTGGACTTTACTATATTGGCCCTGTTGATGGTCACAAC
ATTGATGATCTTACTGCCATTCTTAATGAAGTTAAGAGTACAAAAATAACAGGTCCTGTA
CTGATCCATGTTGTTACGGAGAAAGGACGAGGGTACCCGTATGCTGAAAATGCTACAGAC
AAGTACCATGGAGTTGTTAAGTTTGAACCAGCAACCGGAAAGCAATTCAAATCGAGTCCT
AAAACTCAGGCTTACACGACGTATTTTGCAGAGGCTTTAATTGCTGAAGCAGAGGCTGAC
AAGGACGTTGTTGCTATACACGCCGCTATGGGCGGAGGAACGGGAATGAATCATTTTCTT
CGTCGTTTCCCATCACGGTGTTTCGATGTTGGAATAGCGGAACAGCATGCCGTAACTTTT
GCTGCAGGATTGGCATGTGAAGGGCTCAAACCATTTTGTGCTATCTATTCATCTTTCATG
CAAAGGGCTTATGATCAGGTAGTGCATGATGTAGATTTGCAGAAGCTGCCTGTGCGGTTT
GCAATGGATCGAGCCGGGCTAGTTGGCGCAGATGGGCCGACTCATTCAGGCTCGTTTGAC
GTGACGTTTATGGCTTGTCTACCGAACATGGTAGTAATGGCACCTTCAGATGAAGCTGAG
CTTTTTCACATGGTTGCAACTGCAGCTGCCATAGACGATAGACCTAGCTGTTTTCGATAT
CCTAGAGGGAATGGCATTGGCGTTGAACTCCCACCCGGTAAAAAGGGTATTCCTCTCGAG
GTTGGAAAAGGTAGGATCTTGATTGAAGGAGAAAGAGTGGCTCTCCTAGGTTACGGAACA
GCGGTTCAGAGCTGTATATCTGCAGCTACACTATTAGAACCCCACGGATTACGCGTAACA
GTTGCAGATGCACGTTTCTGCAAGCCGTTGGATCATGGACTCATACGCAGGCTAGCTAAA
TCACACGAGATCTTGATCACTGTAGAAGAAGGATCAATTGGGGGTTTTGGATCTCATGTT
GCTCAGTTCATGGCCTTAGATGGACTTCTTGATGGCAACTTAAAGTGGAGGCCGATTGTT
CTACCAGATAGATACATTGAACACGGATCTCCGGCAGACCAAGTAGCTGACGCCGGGCTG
ACACCGGCTCAGATTGCAGCAACAGTGTTCAACTTACTTGGACAAACTAGACAAGCCCTT
CAAATCATATCTTGA
>Isoform0013427
ATGGCAGTTTCAGGATCTCTCATTGGCTTAAACAAAAGCATTGGCTTAAACAAAAGTTTA
TCTCCATATCTCACCACCCCAAAACTATATTCCATCAACAAAAGACAGTTTATTACAGTG
AAAGCTTCTGCTACAACTAGTTCAGATGGTGAAGATGGGAAGATGACAATAAGGAAAGAG
AAAGACGGTTGGAAGATCGATTTCTCGGGTGAAAAGCCACCTACACCATTATTGGATACA
ATTAACTATCCAGTTCATATGAAGAATCTGTCTGCACATGATCTTGAACAACTAGCAGCA
GAGTTAAGAACAGAGATTGTATACTCTGTAGCAGAAACAGGAGGGCATCTAAGTTCAAGC
TTAGGTGTGGTTGAATTGACTGTGGCACTTCATCATGTTTTCAATACACCTGATGACAGA
ATCATTTGGGATGTTGGCCATCAGGCGTACCCGCATAAGATGCTGACAGGAAGAAGATCC
AAAATGCATACGATTAGACAAACATCAGGCTTGGCCGGCTTCCCAAAGAGAGATGAAAGC
ATCTATGATGCTTTTGGTGCTGGACACAGTTCTACTAGCATTTCTGCTGGCCTTGGTATG
GCGGTTGCAAGGGACATATTAGGAAAGAACAATAATGTAATATCCGTGATAGGAGACGGT
GCCATGACAGCAGGACAAGCATATGAGGCCATGAACAATGCAGGATTCCTTGATTCTAAC
CTGATTGTTGTATTAAATGACAACAAACAGGTCTCTTTACCTACTGCTACACTCGACGGT
CCGGCAACACCCGTCGGAGCACTTAGCAGTGCCTTAACCAAGCTTCAAGCAAGTCCTAAA
TTCCGACAACTTCGTGAAGCTGCAAAAAGTATTACAAAACAAATTGGACCACAAGCACAT
GAAGTAGCTGCAAAAGTGGATGAATATGCAAGAGGGATGCTAAGTGCTACTGGATCTACA
CTATTTGAGGAACTGGGATTGTACTATATAGGACCAGTAGATGGACATAATATTGATGAT
TTGGTCACAATTTTCCAAAAAGTAAAGTCTATGCCTGCTCCTGGCCCAGTTTTGATTCAT
ATTGTTACTGAGAAAGGGAAAGGCTATCCTCCAGCAGAAGCAGCTGCTGATAAAATGCAT
GGTGTTGTAAAGTTTGATACGAAAACAGGGAAGCAATTCAAGAAGAAAGAGCCAACACTT
TCATATACACAGTATTTTGCTGAATCCTTAATTAAAGAAGCTGAAGTAGATGACAAGATT
GTGGCTATCCATGCAGCAATGGGTGGTGGAACTGGACTCAACTATTTCCAGAAACGGTTT
CCTGAACGTTGTTTCGATGTCGGTATTGCCGAGCAACATGCTGTCACATTTGCTGCTGGC
TTAGCCTCTGAAGGCCTAAAGCCCTTCTGTGCAATTTATTCGTCATTCTTACAACGAGGT
TATGATCAGGTTGTGCATGATGTAGATCTACAGAAATTACCTGTGAGATTCGCTATGGAT
CGAGCTGGATTAGTCGGAGCAGATGGGCCGACCCATTGCGGAGCGTTTGATGTAGCATAC
ATGGCTTGCTTGCCAAACATGATAGTGATGGCACCTTCTGATGAAGCAGAGCTAATGCAC
ATGGTGGCTACAGCTGCAACCATAGATGACAGACCAAGTTGCTTTAGGTTCCCCCGTGGC
AATGGGATTGGCGCGGTTCTTCCTCCCAATTACAAAGGAATACCCTTTGAGGTTGGTAAG
GGAAGAATACTAATGGGAGGTGATAAAGTCGCGATATTAGGCTACGGATCAATAGTCCAA
CAATGTTTAGGGGCAGCAGAAATGCTGAAATCCCACAACATTTATCCAACATTAGCTGAT
GCAAGATTCTGTAAGCCGTTGGATATTGATCTGATCAGACGGCTAGCAACTGAGCATCAA
ATACTCATTACTGTGGAAGAAGGTTCTATTGGAGGTTTTGGCTCTCATGTAGCTCATTTC
TTAAGCTTGAGTGGCCTTCTTGATGGCCCACTAAAGCTGAGATCCATGGTACTACCCGAT
AGATACATCGATCACGGAGCACCTGCTGATCAGATGGAAGAAGCAGGCCTTTCTTCAAGA
CACATTTGTGCCACTGTTTTGTCACTACTAGGAAGGCCTAAAGAAGCACTTCAGCTTAAG
TAA
>Isoform0014005
ATGGGTGTTGCCGTTCTTGAAAACCCATTAAGCATCGGTGCTCAATTTAGTGGAAAATCA
AGAGGGTTGTCTCCAAAAGCGGAGTTTTTTAGTGTTAAATTTCCTTACTTTGTGGATTCA
TCTAGATTGACTTCTTATCCAAGTTCTGTATTCAGCTCAGCTTCCAAGGAATACAGTTAC
CGACCGCATGCTGTCCCCGATGATGAGAGGGTGGAAACCCCCATGCTAAATACAATAGAA
AGTCCTATGCACTTGAAGAATTTGTGTTTAAAGGATTTGAAACAATTAGCTGTTGAAATC
CGATCGGAACTATCTTTTATCAAATCTAACTCTCAAAGACCGTTTCGAGCCAGCCTGGCA
GTTGTGGAGCTTACGGTGGCTATTCACCATGTTTTTAATGCTCCAGTTGACAAGATATTG
TGGGATGTGGATGAACATACATATCCGCATAAGCTTCTCACTGGTAGGAGATCCATGATT
GACAAATCAGGCTTGAAAATTCATCCCAACAGCTTATTCGATCCAATCGGTGCAGGGCAT
GGATGTAGTAGTATATCTGCTGGACTTGGAATGGCGGTGGCGCGAGATATCAAAGGGAAA
CGACACCGCATTGTTTCGGTCATTAGCAATGAAACAACCTTGGCGGGTCAGGTTTACGAG
GGAATGAGTAATGCAGGCTATTTAGATTCTGATATGGTCGTGATATTAAATGACAGTCAG
CACTCCTTGCATCCAAAGCCAGAGGAGACCCCTAAAACAACAGTTAGCGCTTTATCAAGT
ACTTTAAGCAAGCTTCAATCAAGTAAATTGTTCAGACAATTCAGACAATTTGCCAAGGCT
TTTACTAAGCGAATTGGCATGCATGAGTGGGCTGCCAAAGTTGATGAGTATGCACGTGGT
TTAATTGGACCTACCGGGTCAACACTTTTTGAGGAGCTTGGCTTATACTATATTGGACCA
GTTGATGGACACAATATAGAAGACCTTACTTGCGTTTTTCATGAAGTGGCATCCTTAGAT
TCTATGGGTCCTGTTCTTATTCACGTTATTACAAAAGAAGAGCCACTTGGAGAATATAAA
CGAACGACAGACACATCCAAAGGCCACCAAGATGGCTCTGATACATCGAAATACAACGTT
CCCCTTAGAACATTTAGTGACTGTTTTGTGGATGCTTTAATTTTGGAGGCTGAGAAAGAC
AAAGATATAGTTGCAGTTCATGCCGGAATGGTAATGGAAAAGTCAGTTGCATTGTTTAAG
CAAAGATTTCCAGATAAATTCTTTGACGTGGGAATGGCAGAACAACATGCTGTGACGTTC
TCTGCTGGTCTTTCACGTGGGGGCTTGAAGCCCTTCTGTATGATCCCTTCAGCCTTCCTT
CAAAGGGCTTATGACCAGGTAGTCCATGACGTAGACCGCCAAAAGATTCCTGTGCGCTTT
GTCATAACTAGTGCCGGTTTAGTTGGATCTGATGGTCCTACTCACTGTGGGGCATTTGAT
ATTACATACATGGCATGTTTGCCAAACATGATTGTCATGGCTCCATCTGATCAAGTTGAG
CTAGGTCATATGGTGGCCACTGCTGCCCAAATAAATGATCACCCCGTTTGTTTCCGCTAC
CCAAGAGGAGCAGTTGCTAACATTAATGATGCTTTGTCTTATGGAGTTCCAATCGAGGTT
GGAAAAGGAAGAATACTCATAGAAGGGAATGATATTGCCTTACTAGGGTACGGGTCAATG
GTCGCGAATTGTGTGAAAGCTCAATATCTACTTTCAAAGCTTGGGATACAAGTTACTGTT
GCTGATGCGAGATTTTGCAAGCCACTTGACATTGATCTTATCAGGGAATTGTGTGAGAAT
CATGCTTTTCTTGTTACGGTTGAAGAAGGTTCTATCGGAGGTTTTGGATCCCATGTTGCC
CAATTTCTTTCACTTGATGGTCAACTTGATGCTGGAATAAAGTGGCGACCAATAGTTCTA
CCAGACACATACATAGAACAAACAGATCCGCAAGAACAATTTGCTATTGCTGGTCTAACC
GGGAACCACATTGCTGCTACTGTTCTAAGCCTGCTTGGTCGCCCTCGAGAGGCTCTGCTT
CTTATGACCAGGTAG
>Isoform0014148
ATGGCAGTTTCAGGATCTCTCATTGGCTTAAACAAAAGTTTATCTCCATATCTCACCACC
CCAAAACTATATTCCATCAACAAAAGACAGTTTATTACAGTGAAAGCTTCTGCTACAACT
AGTTCAGATGGTGAAGATGGGAAGATGACAATAAGGAAAGAGAAAGACGGTTGGAAGATC
GATTTCTCGGGTGAAAAGCCACCTACACCATTATTGGATACAATTAACTATCCAGTTCAT
ATGAAGAATCTGTCTGCACATGATCTTGAACAACTAGCAGCAGAGTTAAGAACAGAGATT
GTATACTCTGTAGCAGAAACAGGAGGGCATCTAAGTTCAAGCTTAGGTGTGGTTGAATTG
ACTGTGGCACTTCATCATGTTTTCAATACACCTGATGACAGAATCATTTGGGATGTTGGC
CATCAGGCGTACCCGCATAAGATGCTGACAGGAAGAAGATCCAAAATGCATACGATTAGA
CAAACATCAGGCTTGGCCGGCTTCCCAAAGAGAGATGAAAGCATCTATGATGCTTTTGGT
GCTGGACACAGTTCTACTAGCATTTCTGCTGGCCTTGGTATGGCGGTTGCAAGGGACATA
TTAGGAAAGAACAATAATGTAATATCCGTCATAGGAGACGGCGCCATGACAGCAGGACAA
GCATATGAGGCCATGAACAATGCAGGATTCCTTGATTCTAACCTGATTGTTGTATTAAAT
GACAACAAACAGGTTTCTTTACCTACTGCAACACTCGACGGTCCGGCAACACCCGTCGGA
GCACTTAGCAGTGCCTTAACCAAGCTTCAAGCAAGTCCTAAATTCCGACAACTTCGTGAA
GCTGCAAAAAGTATTACAAAACAAATTGGACCACAAGCACATGAAGTAGCTGCAAAAGTG
GATGAATATGCAAGAGGGATGCTAAGTGCTACTGGATCTACACTATTTGAGGAACTGGGA
TTGTACTATATAGGACCAGTAGATGGACATAATATTGATGATTTGGTCACAATTTTCCAA
AAAGTAAAGTCTATGCCTGCTCCTGGCCCAGTTTTGATTCATATTGTTACTGAGAAAGGG
AAAGGCTATCCTCCAGCAGAAGCAGCTGCTGATAAAATGCATGGTGTTGTAAAGTTTGAT
ACGAAAACAGGGAAGCAATTCAAGAAGAAAGAGCCAACACTTTCATATACACAGTATTTT
GCTGAATCCTTAATTAAAGAAGCTGAAGTAGATGACAAGATTGTGGCTATCCATGCAGCA
ATGGGTGGTGGAACTGGACTCAACTATTTCCAGAAACGGTTTCCTGAACGTTGTTTCGAT
GTCGGTATTGCCGAGCAACATGCTGTCACATTTGCTGCTGGCTTAGCCTCTGAAGGCCTA
AAGCCCTTCTGTGCAATTTATTCGTCATTCTTACAACGAGGTTATGATCAGGTTGTGCAT
GATGTAGATCTACAGAAATTACCTGTGAGATTCGCTATGGATCGAGCTGGATTAGTCGGA
GCAGATGGGCCGACCCATTGCGGAGCGTTTGATGTAGCATACATGGCTTGCTTGCCAAAC
ATGATAGTGATGGCACCTTCTGATGAAGCAGAGCTAATGCACATGGTGGCTACAGCTGCA
ACCATAGATGACAGACCAAGTTGCTTTAGGTTCCCCCGTGGCAATGGGATTGGCGCGGTT
CTTCCTCCCAATTACAAAGGAATACCCTTTGAGGTTGGTAAGGGAAGAATACTAATGGGA
GGTGATAAAGTCGCGATATTAGGCTACGGATCAATAGTCCAACAATGTTTAGGGGCAGCA
GAAATGCTGAAATCCCACAACATTTATCCAACATTAGCTGATGCAAGATTCTGTAAGCCG
TTGGATATTGATCTGATCAGACGGCTAGCAACTGAGCATCAAATACTCATTACTGTGGAA
GAAGGTTCTATTGGAGGTTTTGGCTCTCATGTAGCTCATTTCTTAAGCTTGAGTGGCCTT
CTTGATGGCCCACTAAAGCTGAGATCCATGGTACTACCCGATAGATACATCGATCACGGA
GCACCTGCTGATCAGATGGAAGAAGCAGGCCTTTCTTCAAGACACATTTGTGCCACTGTT
TTGTCACTACTAGGAAGGCCTAAAGAAGCACTTCAGCTTAAGTAA
>Isoform0014187
ATGGCTCTTTGTGGTGCATTTGCATTTCCGGTGAGCCTGAGCAAAACAGCTGTTTCAGAT
TCTGTAAAGCGTGATGCTTTGTACTCGTTCTGGCTCAATGGGACTGATCTGCAGTTTCAG
TGTCAATCCAGAAGCCTCCAGGACTCAAAGAAAGCCAATGGTGTAAGGGCATCACTTTCA
GAAAGGGAAGAATACTTTGCTCAAAGGCCACCAACTCCTCTATTGGACACAATTAACTAT
CCAATTCACATGAAAAACCTATCCAAAAAGGAATTGAAACAACTTTCGGATGAACTACGT
TCAGACATAATCTTTAACGTTTCAAAGACGGGAGGCCATCTTGGTTCGAGTCTAGGCGTT
GTTGAGCTCACTGTGGCTCTACATTATGTTTTTAACTGCCCACAAGATAAGTTCATTTGG
GATGTTGGCCATCAGTCTTATCCTCATAAGATTTTGACTGGGAGGAGAGATAAAATGCCT
ACAATGAGACAGACGAATGGGCTGTCTGGATTCACGAAGCGGTCGGAGAGCGAGTACGAT
TGTTTTGGGACCGGTCATAGTTCTACGAGCATTTCAGCTGGACTAGGAATGGCAGTTGGA
AGAGATCTAAAAGGGAGGAAAAACCATGTTGTAGCTATTATAGGTGATGGAGCCATGACA
GCAGGCCAAGCATACGAAGCCATGAATAATGCCGGTTACCTGGACTCCGACATGATCGTT
ATCCTAAACGACAACAAACAAGTCTCGTTACCAACAGCTACACTCGATGGACCTGCTCCT
CCGGTTGGAGCTCTAAGTAGCGCATTGAGTCGGTTGCAATCAAACAGACCACTTCGAGAA
CTCAGAGAAGTTGCTAAGGGTGTGACGAAACAGATTGGTGGACCGGTACACGAGCTTGCA
GCAAAAGTTGATGAATATGCTCGCGGTTTGATTAGTGGTTCTGGTTCGACACTGTTTGAA
GAGCTCGGGTTTTACTATATTGGCCCTGTAGATGGTCACAACATTGATGATCTTGTTGTC
ATTCTTCAAGAAGTCAAGAGTACGAAAACAACGGGTCCAGTACTAATCCATGTTGTTACT
GAGAAAGGCAGAGGCTATCCATATGCTGAAAAAGCCGCAGACAAGTACCATGGTGTGGTG
AAGTTTGATCCAGCAACGGGAAAGCAATTCAAATCGAGTCCAAGAACTCAGTCTTACACG
ACTTATTTTGCAGAGGCTTTGATTGCGGAAGCAGAGGTTGATAAAGACATTGTTGCTATT
CATGCTGCAATGGGCGGAGGCACGGGATTGAACCTTTTCCTTCGGCGTTTCCCTACACGG
TGTTTGGATGTCGGAATTGCAGAACAACATGCCGTAACTTTTGCTGCAGGATTGGCCTGT
GAAGGGCTCAAACCTTTTTGTGCTATCTATTCATCTTTCATGCAAAGGGCTTATGATCAG
GTAGTGCATGATGTGGATTTACAGAAACTGCCCGTGAGATTTGCAATGGACAGGGCAGGG
CTAGTTGGTGCAGACGGTCCCACGCATTGTGGTGCGTTTGATGTTGCGTTTATGGCGTGC
TTACCGAACATGGTGGTGATGGCTCCTTCGGATGAAGCCGAGTTGTTTCATATGGTAGCA
ACCGCAGCTGCTATAGACGATAGGCCTAGTTGCTTTCGGTACCCTAGAGGAAACGGTATT
GGAGTCGAGCTGCCACCTGGCAACAAAGGGGTCCCACTTGAGGTTGGAAAGGGCAGGATA
CTGATTGAAGGAGAGAGAGTGGTTCTTTTAGGTTACGGTACAGCAGTTCAGAGCTGTTTA
GCCGCAGCTACATTACTAGAAACACGTGGTTTACGGGTAACGGTTGCAGATGCGCGGTTC
TGTAAGCCGTTGGATCGTGGTATGATACGTAGCTTGGCTAAATCGCACGAGATCTTCATC
ACTATTGAAGAGGGCTCGGTTGGGGGTTTCGGGTCTCACGTTGCTCAGTTCATGGCCTTA
GACGGTCTTCTCGATGGCAACTTAAAGTGGAGGCCAATTGTTCTTCCGGATAGATACATT
GATCACGGATCTCCGGCTGACCAGGTGGCAGAAGCAGGTTTAACGCCAAGTCACATTGCA
GCAACGGTTTTCAACATTCTTGGACAAACAAGAGAAGCCCTAGAAATCATGTCATGA
>Isoform0014591 
ATGGCTTTGTGTGGTGGTGCATGTGGAGTTCCATTGAACTTGAGCAAAGTATCAGCTGCA
ACAGAATCTGCAGGTTCTGTAAAGGGAAGTTCTTTGTATTGTTATTGGCTCAATGGAAAG
GATTTGCAGATTCAATGCTTATCGAAAAGTCATCATCAGGTCTCTAAGAAGGCCTATGGG
ACAAGGGCATCACTCTCAGAGAGGGAAGACTATCATGCAGAGAGGCCACCAACTCCACTT
TTGGACACCATTAACTATCCAATTCACATGAAAAAACTTTCCAATATGGAATTGGCACAA
CTTGCAGATGAACTTAGATCAGATATAATATTTAATGTATCGGAAACTGGGGGTCATCTT
GGTTCAAATCTAGGTGTTGTTGAGCTCACTGTGGCTCTTCATTATGTTTTTAACTGCCCA
CAAGATAAGATTATTTGGGATGTTAGTCATCAGTCTTACCCACATAAGATTTTGACTGGG
AGGAGAGACAAAATGTCAACTATTAGACAGACAAACGGGCTAGCCGGATTCACAAAACGG
GCAGAAAGCGAGTATGATTGCTTCGGGGCAGGTCACAGTTCTACGAGCATCTCGGCTGGC
CTAGGAATGGCTGTGGGAAGGGATTTAAAAGGGAAGAAAAACCACGTTGTAGCGGTTATA
GGTGATGGAGCCATGACAGCAGGACAAGCATATGAAGCCATGAACAATGCCGGATATCTA
GACTCCGACATGATTGTTATTCTAAACGACAACAAACAAGTCTCGTTGCCAACCGCTACT
CTAGACGGGCCCGCCCTGCCTGTTGGAGCTCTAAGTAGTTCTTTGAGTAGATTACAGTCC
AATAAGCCACTTAGAGAGCTTAGAGAAGTAGCCAAGGGGGTGACGAAACAGATTGGTGGA
TCAGTGCATGAACTTGCAGCGAAAGTTGATGAGTATGCTCGTGGTATGATAAGCGGATCA
AGATCGACTCTATTTGAAGAACTTGGACTTTACTATATTGGCCCTGTTGATGGTCACAAC
ATTGATGATCTTACTGCCATTCTTAATGAAGTTAAGAGTACAAAAATAACAGGTCCTGTA
CTGATCCATGTTGTTACGGAGAAAGGACGAGGGTACCCGTATGCTGAAAATGCTACAGAC
AAGTACCATGGAGTTGTTAAGTTTGAACCAGCAACCGGAAAGCAATTCAAATCGAGTCCT
AAAACTCAGGCTTACACGACGTATTTTGCAGAGGCTTTAATTGCTGAAGCAGAGGCTGAC
AAGGACGTTGTTGCTATACACGCCGCTATGGGCGGAGGAACGGGAATGAATCATTTTCTT
CGTCGTTTCCCATCACGGTGTTTCGATGTTGGAATAGCGGAACAGCATGCCGTAACTTTT
GCTGCAGGATTGGCATGTGAAGGGCTCAAACCATTTTGTGCTATCTATTCATCTTTCATG
CAAAGGGCTTATGATCAGGTAGTGCATGATGTAGATTTGCAGAAGCTGCCTGTGCGGTTT
GCAATGGATCGAGCCGGGCTAGTTGGCGCAGATGGGCCGACTCATTCAGGCTCGTTTGAC
GTGACGTTTATGGCTTGTCTACCGAACATGGTAGTAATGGCACCTTCAGATGAAGCTGAG
CTTTTTCACATGGTTGCAACTGCAGCTGCCATAGACGATAGACCTAGCTGTTTTCGATAT
CCTAGAGGGAATGGCATTGGCGTTGAACTCCCACCCGGTAAAAAGGGTATTCCTCTCGAG
GTTGGAAAAGGTAGGATCTTGATTGAAGGAGAAAGAGTGGCTCTCCTAGGTTACGGAACA
GCGGTTCAGAGCTGTATATCTGCAGCTACACTATTAGAACCCCACGGATTACGCGTAACA
GTTGCAGATGCACGTTTCTGCAAGCCGTTGGATCATGGACTCATACGCAGGCTAGCTAAA
TCACACGAGATCTTGATCACTGTAGAAGAAGGATCAATTGGGGGTTTTGGATCTCATGTT
GCTCAGTTCATGGCCTTAGATGGACTTCTTGATGGCAACTTAAAGTGGAGGCCGATTGTT
CTACCAGATAGATACATTGAACACGGATCTCCGGCAGACCAAGTAGCTGACGCCGGGCTG
ACACCGGCTCAGATTGCAGCAACAGTGTTCAACTTACTTGGACAAACTAGACAAGCCCTT
CAAATCATATCTTGA
>Isoform0015050
ATGGCGCTTTGTGGTGCATTTGCATTTCCGGTGAGCCTGAGCAAAACAGCTGTTTCAGAT
TCTGTAAAGCGTGATGCTTTGTACTCGTTCTGGCTCAATGGGACTGATCTGCAGTTTCAG
TGTCAATCCAGAAGCCTCCAGGACTCAAAGAAAGCCAATGGTGTAAGGGCATCACTTTCA
GAAAGGGAAGAATACTTTGCTCAAAGGCCACCAACTCCTCTATTGGACACAATTAACTAT
CCAATTCACATGAAAAACCTATCCAAAAAGGAATTGAAACAACTTTCGGATGAACTACGT
TCAGACATAATCTTTAACGTTTCAAAGACGGGAGGCCATCTTGGTTCAAGTCTAGGCGTT
GTTGAGCTCACTGTGGCTCTACATTATGTTTTTAACTGCCCACAAGATAAGTTCATTTGG
GATGTTGGCCATCAGTCTTATCCTCATAAGATTTTGACTGGGAGGAGAGATAAAATGCCT
ACAATGAGACAGACGAATGGGCTGTCTGGATTCACGAAGCGGTCGGAGAGCGAGTACGAT
TGCTTTGGGACCGGTCATAGTTCTACGAGCATTTCAGCTGGACTAGGAATGGCAGTTGGA
AGAGATCTAAAAGGGAGGAAAAACCATGTTGTAGCTATTATAGGTGATGGAGCCATGACA
GCAGGCCAAGCATACGAAGCCATGAATAATGCCGGTTACCTGGACTCCGACATGATCGTT
ATCCTAAACGACAACAAACAAGTCTCGTTACCAACAGCTACACTCGATGGACCTGCTCCT
CCGGTTGGAGCTCTAAGTAGCGCATTGAGTCGGTTGCAATCAAACAGACCACTTCGAGAA
CTCAGAGAAGTTGCTAAGGGTGTGACGAAACAGATTGGTGGACCGGTACACGAGCTTGCA
GCAAAAGTTGATGAATATGCTCGCGGTTTGATTAGTGGTTCTGGTTCGACACTGTTTGAA
GAGCTCGGGTTTTACTATATTGGCCCTGTAGATGGTCACAACATTGATGATCTTGTTGTC
ATTCTTCAAGAAGTCAAGAGTACGAAAACAACGGGTCCAGTACTAATCCATGTTGTTACT
GAGAAAGGCAGAGGCTATCCATATGCTGAAAAAGCCGCAGACAAGTACCATGGTGTGGTG
AAGTTTGATCCAGCAACGGGAAAGCAATTCAAATCGAGTCCAAGAACTCAGTCTTACACG
ACTTATTTTGCAGAGGCTTTGATTGCGGAAGCAGAGGTTGATAAAGACATTGTTGCTATT
CATGCTGCAATGGGCGGAGGCACGGGATTGAACCTTTTCCTTCGGCGTTTCCCTACACGG
TGTTTGGATGTCGGAATTGCAGAACAACATGCCGTAACTTTTGCTGCAGGATTGGCCTGT
GAAGGGCTCAAACCTTTTTGTGCTATCTATTCATCTTTCATGCAAAGGGCTTATGATCAG
GTAGTGCATGATGTGGATTTACAGAAACTGCCCGTGAGATTTGCAATGGACAGGGCAGGG
CTAGTTGGTGCAGACGGTCCCACGCATTGTGGTGCGTTTGATGTTGCGTTTATGGCGTGC
TTACCGAACATGGTGGTGATGGCTCCTTCGGATGAAGCCGAGTTGTTTCATATGGTAGCA
ACCGCAGCTGCTATAGACGATAGGCCTAGTTGCTTTCGGTACCCTAGAGGAAACGGTATT
GGAGTCGAGCTGCCACCTGGCAACAAAGGGGTCCCACTTGAGGTTGGAAAGGGCAGGATA
CTGATTGAAGGAGAGAGAGTGGTTCTTTTAGGTTACGGTACAGCAGTTCAGAGCTGTTTA
GCCGCAGCTACATTACTAGAAACACGTGGTTTACGGGTAACGGTTGCAGATGCGCGGTTC
TGTAAGCCGTTGGATCGTGGTATGATACGTAGCTTGGCTAAATCGCACGAGATCTTCATC
ACTATTGAAGAGGGCTCGGTTGGGGGTTTCGGGTCTCACGTTGCTCAGTTCATGGCCTTA
GACGGTCTTCTCGATGGCAACTTAAAGTGGAGGCCAATTGTTCTTCCGGATAGATACATT
GATCACGGATCTCCGGCTGACCAGGTGGCAGAAGCAGGTTTAACGCCAAGTCACATTGCA
GCAACGGTTTTCAACATTCTTGGACAAACAAGAGAAGCCCTAGAAATCATGTCATGA
>Isoform0015348
ATGGCTCTTTGTGGTGCATTTGCATTTCCGGTGAGCCTGAGCAAAACAGCTGTTTCAGAT
TCTGTAAAGCGTGATGCTTTGTACTCGTTCTGGCTCAATGGGACTGATCTGCAGTTTCAG
TGTCAATCCAGAAGCCTCCAGGACTCAAAGAAAGCCAATGGTGTAAGGGCATCACTTTCA
GAAAGGGAAGAATACTTTGCTCAAAGGCCACCAACTCCTCTATTGGACACAATTAACTAT
CCAATTCACATGAAAAACCTATCCAAAAAGGAATTGAAACAACTTTCGGATGAACTACGT
TCAGACATAATCTTTAACGTTTCAAAGACGGGAGGCCATCTTGGTTCGAGTCTAGGCGTT
GTTGAGCTCACTGTGGCTCTACATTATGTTTTTAACTGCCCACAAGATAAGTTCATTTGG
GATGTTGGCCATCAGTCTTATCCTCATAAGATTTTGACTGGGAGGAGAGATAAAATGCCT
ACAATGAGACAGACGAATGGGCTGTCTGGATTCACGAAGCGGTCGGAGAGCGAGTACGAT
TGTTTTGGGACCGGTCATAGTTCTACGAGCATTTCAGCTGGACTAGGAATGGCAGTTGGA
AGAGATCTAAAAGGGAGGAAAAACCATGTTGTAGCTATTATAGGTGATGGAGCCATGACA
GCAGGCCAAGCATACGAAGCCATGAATAATGCCGGTTACCTGGACTCCGACATGATCGTT
ATCCTAAACGACAACAAACAAGTCTCGTTACCAACAGCTACACTCGATGGACCTGCTCCT
CCGGTTGGAGCTCTAAGTAGCGCATTGAGTCGGTTGCAATCAAACAGACCACTTCGAGAA
CTCAGAGAAGTTGCTAAGGGTGTGACGAAACAGATTGGTGGACCGGTACACGAGCTTGCA
GCAAAAGTTGATGAATATGCTCGCGGTTTGATTAGTGGTTCTGGTTCGACACTGTTTGAA
GAGCTCGGGTTTTACTATATTGGCCCTGTAGATGGTCACAACATTGATGATCTTGTTGTC
ATTCTTCAAGAAGTCAAGAGTACGAAAACAACGGGTCCAGTACTAATCCATGTTGTTACT
GAGAAAGGCAGAGGCTATCCATATGCTGAAAAAGCCGCAGACAAGTACCATGGTGTGGTG
AAGTTTGATCCAGCAACGGGAAAGCAATTCAAATCGAGTCCAAGAACTCAGTCTTACACG
ACTTATTTTGCAGAGGCTTTGATTGCGGAAGCAGAGGTTGATAAAGACATTGTTGCTATT
CATGCTGCAATGGGCGGAGGCACGGGATTGAACCTTTTCCTTCGGCGTTTCCCTACACGG
TGTTTGGATGTCGGAATTGCAGAACAACATGCCGTAACTTTTGCTGCAGGATTGGCCTGT
GAAGGGCTCAAACCTTTTTGTGCTATCTATTCATCTTTCATGCAAAGGGCTTATGATCAG
GTAGTGCATGATGTGGATTTACAGAAACTGCCCGTGAGATTTGCAATGGACAGGGCAGGG
CTAGTTGGTGCAGACGGTCCCACGCATTGTGGTGCGTTTGATGTTGCGTTTATGGCGTGC
TTACCGAACATGGTGGTGATGGCTCCTTCGGATGAAGCCGAGTTGTTTCATATGGTAGCA
ACCGCAGCTGCTATAGACGATAGGCCTAGTTGCTTTCGGTACCCTAGAGGAAACGGTATT
GGAGTCGAGCTGCCACCTGGCAACAAAGGGGTCCCACTTGAGGTTGGAAAGGGCAGGATA
CTGATTGAAGGAGAGAGAGTGGTTCTTTTAGGTTACGGTACAGCAGTTCAGAGCTGTTTA
GCCGCAGCTACATTACTAGAAACACGTGGTTTACGGGTAACGGTTGCAGATGCGCGGTTC
TGTAAGCCGTTGGATCGTGGTATGATACGTAGCTTGGCTAAATCGCACGAGATCTTCATC
ACTATTGAAGAGGGCTCGGTTGGGGGTTTCGGGTCTCACGTTGCTCAGTTCATGGCCTTA
GACGGTCTTCTCGATGGCAACTTAAAGTGGAGGCCAATTGTTCTTCCGGATAGATACATT
GATCACGGATCTCCGGCTGACCAGGTGGCAGAAGCAGGTTTAACGCCAAGTCACATTGCA
GCAACGGTTTTCAACATTCTTGGACAAACAAGAGAAGCCCTAGAAATCATGTCATGA
>Isoform0016211   
ATGGCTTTGTGTGGTGGTGCATGTGGAGTTCCATTGAACTTGAGCAAAGTATCAGCTGCA
ACAGAATCTGCAGGTTCTTTAAAGGGAAGTTCTTTGTATTGTTATTGGCTCAATGGAAAG
GATTTGCAGATTCAATGCTTATCGAAAAGTCATCATCAGGTCTCTAAGAAGGCCTATGGG
ACAAGGGCATCACTCTCAGAGAGGGAAGACTATCATGCAGAGAGGCCACCAACTCCACTT
TTGGACACCATTAACTATCCAATTCACATGAAAAAACTTTCCAATATGGAATTGGCACAA
CTTGCAGATGAACTTAGATCAGATATAATATTTAATGTATCGGAAACTGGGGGTCATCTT
GGTTCAAATCTAGGTGTTGTTGAGCTCACTGTGGCTCTTCATTATGTTTTTAACTGCCCA
CAAGATAAGATTATTTGGGATGTTAGTCATCAGTCTTACCCACATAAGATTTTGACTGGG
AGGAGAGACAAAATGTCAACTATTAGACAGACAAACGGGCTAGCCGGATTCACAAAACGG
GCAGAAAGCGAGTATGATTGCTTCGGGGCAGGTCACAGTTCTACGAGCATCTCGGCTGGC
CTAGGAATGGCTGTGGGAAGGGATTTAAAAGGGAAGAAAAACCACGTTGTAGCGGTTATA
GGTGATGGAGCCATGACAGCAGGACAAGCATATGAAGCCATGAACAATGCCGGATATCTA
GACTCCGACATGATTGTTATTCTAAACGACAACAAACAAGTCTCGTTGCCAACCGCTACT
CTAGACGGGCCCGCCCTGCCTGTTGGAGCTCTAAGTAGTTCTTTGAGTAGATTACAGTCC
AATAAGCCACTTAGAGAGCTTAGAGAAGTAGCCAAGGGGGTGACGAAACAGATTGGTGGA
TCAGTGCATGAACTTGCAGCGAAAGTTGATGAGTATGCTCGTGGTATGATAAGCGGATCA
AGATCGACTCTATTTGAAGAACTTGGACTTTACTATATTGGCCCTGTTGATGGTCACAAC
ATTGATGATCTTACTGCCATTCTTAATGAAGTTAAGAGTACAAAAATAACAGGTCCTGTA
CTGATCCATGTTGTTACGGAGAAAGGACGAGGGTACCCGTATGCTGAAAATGCTACAGAC
AAGTACCATGGAGTTGTTAAGTTTGAACCAGCAACCGGAAAGCAATTCAAATCGAGTCCT
AAAACTCAGGCTTACACGACGTATTTTGCAGAGGCTTTAATTGCTGAAGCAGAGGCTGAC
AAGGACGTTGTTGCTATACACGCCGCTATGGGCGGAGGAACGGGAATGAATCATTTTCTT
CGTCGTTTCCCATCACGGTGTTTCGATGTTGGAATAGCAGAACAGCATGCCGTAACTTTT
GCTGCAGGATTGGCATGTGAAGGGCTCAAACCATTTTGTGCTATCTATTCATCTTTCATG
CAAAGGGCTTATGATCAGGTAGTGCATGATGTAGATTTGCAGAAGCTGCCTGTGCGGTTT
GCAATGGATCGAGCCGGGCTAGTTGGCGCAGATGGGCCGACTCATTCAGGCTCGTTTGAC
GTGACGTTTATGGCTTGTCTACCGAACATGGTAGTAATGGCACCTTCAGATGAAGCTGAG
CTTTTTCACATGGTTGCAACTGCAGCTGCCATAGACGATAGACCTAGCTGTTTTCGATAT
CCTAGAGGGAATGGCATTGGCGTTGAACTCCCACCCGGTAAAAAGGGTATTCCTCTCGAG
GTTGGAAAAGGTAGGATCTTGATTGAAGGAGAAAGAGTGGCTCTCCTAGGTTACGGAACA
GCGGTTCAGAGCTGTATATCTGCAGCTACACTATTAGAACCCCACGGATTACGCGTAACA
GTTGCAGATGCACGTTTCTGCAAGCCGTTGGATCATGGACTCATACGCAGGCTAGCTAAA
TCACACGAGATCTTGATCACTGTAGAAGAAGGATCAATTGGGGGTTTTGGATCTCATGTT
GCTCAGTTCATGGCCTTAGATGGACTTCTTGATGGCAACTTAAAGTGGAGGCCGATTGTT
CTACCAGATAGATACATTGAACACGGATCTCCGGCAGACCAAGTAGCTGACGCCGGGCTG
ACACCGGCTCAGATTGCAGCAACAGTGTTCAACTTACTTGGACAAACTAGACAAGCCCTT
CAAATCATATCTTGA
>Isoform0016420
ATGGCAGTTTCAGGATCTCTCATTGGCTTAAACAAAAGTTTATCTCCATATCTCACCACC
CCAAAACTATATTCCATCAACAAAAGACAGTTTATTACAGTGAAAGCTTCTGCTACAACT
AGTTCAGATGGTGAAGATGGGAAGATGACAATAAGGAAAGAGAAAGACGGTTGGAAGATC
GATTTCTCGGGTGAAAAGCCACCTACACCATTATTGGATACAATTAACTATCCAGTTCAT
ATGAAGAATCTGTCTGCACATGATCTTGAACAACTAGCAGCAGAGTTAAGAACAGAGATT
GTATACTCTGTAGCAGAAACAGGAGGGCATCTAAGTTCAAGCTTAGGTGTGGTTGAATTG
ACTGTGGCACTTCATCATGTTTTCAATACACCTGATGACAGAATCATTTGGGATGTTGGC
CATCAGGCGTACCCGCATAAGATGCTGACAGGAAGAAGATCCAAAATGCATACGATTAGA
CAAACATCAGGCTTGGCCGGCTTCCCAAAGAGAGATGAAAGCATCTATGATGCTTTTGGT
GCTGGACACAGTTCTACTAGCATTTCTGCTGGCCTTGGTATGGCGGTTGCAAGGGACATA
TTAGGAAAGAACAATAATGTAATATCCGTGATAGGAGACGGTGCCATGACAGCAGGACAA
GCATATGAGGCCATGAACAATGCAGGATTCCTTGATTCTAACCTGATTGTTGTATTAAAT
GACAACAAACAGGTCTCTTTACCTACTGCTACACTCGACGGTCCGGCAACACCCGTCGGA
GCACTTAGCAGTGCCTTAACCAAGCTTCAAGCAAGTCCTAAATTCCGACAACTTCGTGAA
GCTGCAAAAAGTATTACAAAACAAATTGGACCACAAGCACATGAAGTAGCTGCAAAAGTG
GATGAATATGCAAGAGGGATGCTAAGTGCTACTGGATCTACACTATTTGAGGAACTGGGA
TTGTACTATATAGGACCAGTAGATGGACATAATATTGATGATTTGGTCACAATTTTCCAA
AAAGTAAAGTCTATGCCTGCTCCTGGCCCAGTTTTGATTCATATTGTTACTGAGAAAGGG
AAAGGCTATCCTCCAGCAGAAGCAGCTGCTGATAAAATGCATGGTGTTGTAAAGTTTGAT
ACGAAAACAGGGAAGCAATTCAAGAAGAAAGAGCCAACACTTTCATATACACAGTATTTT
GCTGAATCCTTAATTAAAGAAGCTGAAGTAGATGACAAGATTGTGGCTATCCATGCAGCA
ATGGGTGGTGGAACTGGACTCAACTATTTCCAGAAACGGTTTCCTGAACGTTGTTTCGAT
GTCGGTATTGCCGAGCAACATGCTGTCACATTTGCTGCTGGCTTAGCCTCTGAAGGCCTA
AAGCCCTTCTGTGCAATTTATTCGTCATTCTTACAACGAGGTTATGATCAGGTTGTGCAT
GATGTAGATCTACAGAAATTACCTGTGAGATTCGCTATGGATCGAGCTGGATTAGTCGGA
GCAGATGGGCCGACCCATTGCGGAGCGTTTGATGTAGCATACATGGCTTGCTTGCCAAAC
ATGATAGTGATGGCACCTTCTGATGAAGCAGAGCTAATGCACATGGTGGCTACAGCTGCA
ACCATAGATGACAGACCAAGTTGCTTTAGGTTCCCCCGTGGCAATGGGATTGGCGCGGTT
CTTCCTCCCAATTACAAAGGAATACCCTTTGAGGTTGGTAAGGGAAGAATACTAATGGGA
GGTGATAAAGTCGCGATATTAGGCTACGGATCAATAGTCCAACAATGTTTAGGGGCAGCA
GAAATGCTGAAATCCCACAACATTTATCCAACATTAGCTGATGCAAGATTCTGTAAGCCG
TTGGATATTGATCTGATCAGACGGCTAGCAACTGAGCATCAAATACTCATTACTGTGGAA
GAAGGTTCTATTGGAGGTTTTGGCTCTCATGTAGCTCATTTCTTAAGCTTGAGTGGCCTT
CTTGATGGCCCACTAAAGCTGAGATCCATGGTACTACCCGATAGATACATCGATCACGGA
GCACCTGCTGATCAGATGGAAGAAGCAGGCCTTTCTTCAAGACACATTTGTGCCACTGTT
TTGTCACTACTAGGAAGGCCTAAAGAAGCACTTCAGCTTAAGTAA
>Isoform0022657
ATGGCTATGAATTTGCTATCCCCAACTGAAGTTAAGTCTATCTCCTTTCTGGATTCCAAC
AACTCAAGTTACAACCTTAATCTTCTCAAGACCCAAGGTAGTTTGACTTTCCAGAAGGAT
GGTGGAGCAAAATTTTCAAAGAAAATTCAGTGTTCAGTACAGCAGCCGCCACCAGCATGG
CCTGGAAGGGCGGTTGTAGAGCCTGGTCATAAGAGTTGGGATGGTCCAAAGCCGATCTCA
ATAGTTGGATCAACAGGTTCTATCGGTACACAGACGTTGGACATCGTTGCAGAGAACCCG
GACAAGTTTAGGGTTGTTGCACTTGCAGCTGGTTCAAATGTGACGCTTCTTGCTGATCAG
GTGAAGGCATTCAGACCTCAGTTAGTTGCTGTCAGAAATGAGGCATTAGTTGAAGAACTC
AAGGAGGCTCTATCTGATGTTGATTACAAACTTGAGATTATACCAGGAGAACAAGGTGTT
ATTGAGGTTGCACGTCACCCTGATGCTGCCACTGTTGTTACAGGGATAGTTGGTTGTGCT
GGTTTGAAGCCTACAGTGGCTGCTATAGAAGCAGGAAAAGACATTGCCCTGGCTAACAAG
GAGACACTAATTGCTGGTGGTCCTTTTGTTCTTCCTTTGGCACAAAAGCACAAAGTTAAG
ATTTTGCCTGCTGATTCAGAACATTCTGCTATATTTCAGTGTATACAAGGTTTGCCTGAG
GGTGCTCTAAGGCGTGTTATTTTAACTGCATCTGGCGGTTCTTTCAGGGATTGGCCTGTT
GAGAGATTGAAAGAAGTTAAGGTAGCAGATGCCTTGAAGCATCCCAATTGGAACATGGGG
AAGAAGATTACAGTGGATTCTGCTACCCTTTTCAACAAGGGTCTAGAAGTTATTGAAGCT
CACTATCTTTTCGGCGCTGATTATGACAACATTGATATCGTTATCCATCCCCAGTCTATC
ATACACTCAATGATTGAAACACAGGATTCTTCAGTATTGGCACAGTTGGGGTGGCCTGAT
ATGCGTCTGCCTATCCTCTATACTCTTTCTTGGCCAGATAGAATTTACTGTTCAGAAATA
ACTTGGCCCCGCCTCGATCTTTGCAAGCTTGGGTCGTTAACATTCAAAGCTCCGGATAAC
GTGAAGTACCCATCGATGGAGTTGGCATATGCTGCTGGGAGAGCTGGCGGGACCATGACT
GGGGTTCTTAGTGCAGCAAATGAGAAGGCTGTGGAATTATTCATTGACGAGAAAATCAGC
TATCTGGACATCTTCAGTGTGGTGGAACGAACGTGTGAAAAACATCAAGCAGAGCTCGTG
TCATCACCGTCCCTCGAGGAAATAATACATTATGATTTGTGGGCAAGAGACTATGCAGCT
AGTTTGCAACCCACTTCTGTTAAGAGCCCTGCTTTAGTGTGA
>Isoform0022849
ATGGCTATGAATTTGCTATCCCCAACTGAAGTTAAGTCTATCTCCTTTCTGGATTCCTCC
AACTCAAGTTACAACCTTAATCTTCTCAAGACCCAAGGTAGTTTGACTTTCCAGAAGGAT
GGTGGAGCAAAATTTTCAAAGAAAATTCAGTGTTCAGTACAGCAGCCGCCACCAGCATGG
CCTGGAAGGGCGGTTGTAGAGCCTGGTCATAAGAGTTGGGATGGTCCAAAGCCGATCTCA
ATAGTTGGATCAACAGGTTCTATCGGTACACAGACGTTGGACATCGTTGCAGAGAACCCG
GACAAGTTTAGGGTTGTTGCACTTGCAGCTGGTTCAAATGTGACGCTTCTTGCTGATCAG
GTGAAGGCATTCAGACCTCAGTTAGTTGCTGTCAGAAATGAGGCATTGGTTGAAGAACTC
AAGGAGGCTCTATCTGATGTTGATTACAAACTTGAGATTATACCAGGAGAACAAGGTGTT
ATTGAGGTTGCACGTCACCCTGATGCTGTCACTGTTGTTACAGGGATAGTTGGTTGTGCT
GGTTTGAAGCCTACAGTGGCTGCTATAGAAGCAGGAAAAGACATTGCCCTGGCTAACAAG
GAGACACTAATTGCTGGTGGTCCTTTTGTTCTTCCTTTGGCACAAAAGCATAAAGTTAAG
ATTTTGCCTGCTGATTCAGAACATTCTGCTATATTTCAGTGTATACAAGGTTTGCCTGAG
GGTGCTCTAAGGCGTGTTATTTTAACTGCATCTGGCGGTTCTTTCAGGGATTGGCCTGTT
GAGAGATTGAAAGAAGTTAAGGTAGCAGATGCCTTGAAGCATCCCAATTGGAACATGGGG
AAGAAGATTACAGTGGATTCTGCTACCCTTTTCAACAAGGGTCTAGAAGTTATTGAAGCT
CACTATCTTTTCGGCGCTGATTATGACAACATTGATATCGTTATCCATCCCCAGTCTATC
ATACACTCAATGATTGAAACACAGGATTCTTCAGTATTGGCACAGTTGGGGTGGCCTGAT
ATGCGTCTGCCTATCCTCTATACTCTTTCTTGGCCAGATAGAATTTACTGTTCAGAAATA
ACTTGGCCCCGCCTCGATCTTTGCAAGCTTGGGTCGTTAACATTCAAAGCTCCGGATAAC
GTGAAGTACCCATCGATGGAGTTGGCATATGCTGCTGGGAGAGCTGGCGGGACCATGACT
GGGGTTCTTAGTGCAGCAAATGAGAAGGCTGTGGAATTATTCATTGACGAGAAAATCAGC
TATCTGGACATCTTCAGTGTGGTGGAACGAACGTGTGAAAAACATCAAGCAGAGCTCGTG
TCATCACCGTCCCTCGAGGAAATAATACATTATGATTTGTGGGCAAGAGACTATGCAGCC
AGTTTGCAACCCACTTCTGTTAAGAGCCCTGCTTTAGTGTGA
>Isoform0022979
ATGGCTATGAATTTGCTATCCCCAACTGAAGTTAAGTCTATCTCCTTTCTGGATTCCAAC
AACTCAAGTTACAACCTTAATCTTCTCAAGACCCAAGGTAGTTTGACTTTCCAGAAGGAT
GGTGGAGCAAAATTTTCAAAGAAAATTCAGTGTTCAGTACAGCAGCCGCCACCAGCATGG
CCTGGAAGGGCGGTTGTAGAGCCTGGTCATAAGAGTTGGGATGGTCCAAAGCCGATCTCA
ATAGTTGGATCAACAGGTTCTATCGGTACACAGACGTTGGACATCGTTGCAGAGAACCCG
GACAAGTTTAGGGTTGTTGCACTTGCAGCTGGTTCAAATGTGACGCTTCTTGCTGATCAG
GTGAAGGCATTCAGACCTCAGTTAGTTGCTGTCAGAAATGAGGCATTAGTTGAAGAACTC
AAGGAGGCTCTATCTGATGTTGATTACAAACTTGAGATTATACCAGGAGAACAAGGTGTT
ATTGAGGTTGCACGTCACCCTGATGCTGCCACTGTTGTTACAGGGATAGTTGGTTGTGCT
GGTTTGAAGCCTACAGTGGCTGCTATAGAAGCAGGAAAAGACATTGCCCTGGCTAACAAG
GAGACGCTAATTGCTGGTGGTCCTTTTGTTCTTCCTTTGGCACAAAAGCACAAAGTTAAG
ATTTTGCCTGCTGATTCAGAACATTCTGCTATATTTCAGTGTATACAAGGTTTGCCTGAG
GGTGCTCTAAGGCGTGTTATTTTAACTGCATCTGGCGGTTCTTTCAGGGATTGGCCTGTT
GAGAGATTGAAAGAAGTTAAGGTAGCAGATGCCTTGAAGCATCCCAATTGGAACATGGGG
AAGAAGATTACAGTGGATTCTGCTACCCTTTTCAACAAGGGTCTAGAAGTTATTGAAGCT
CACTATCTTTTCGGCGCTGATTATGACAACATTGATATCGTTATCCATCCCCAGTCTATC
ATACACTCAATGATTGAAACACAGGATTCTTCAGTATTGGCACAGTTGGGGTGGCCTGAT
ATGCGTCTGCCTATCCTCTATACTCTTTCTTGGCCAGATAGAATTTACTGTTCGGAAATA
ACTTGGCCCCGCCTCGATCTTTGCAAGCTTGGGTCGTTAACATTCAAAGCTCCGGATAAC
GTGAAGTACCCATCGATGGAGTTGGCATATGCTGCTGGGAGAGCTGGCGGGACCATGACT
GGGGTTCTTAGTGCAGCAAATGAGAAGGCTGTGGAATTATTCATTGACGAGAAAATCAGC
TATCTGGACATCTTCAGTGTGGTGGAACGAACGTGTGAAAAACATCAAGCAGAGCTCGTG
TCATCACCGTCCCTCGAGGAAATAATACATTATGATTTGTGGGCAAGAGACTATGCAGCC
AGTTTGCAACCCACTTCTGTTAAGAGCCCTGCTTTAGTGTGA
>Isoform0024628
ATGGCTATGAATTTGCTATCCCCAACTGAAGTTAAGTCTATCTCCTTTCTGGATTCCAAC
AACTCAAGTTACAACCTTAATCTTCTCAAGACCCAAGGTAGTTTGACTTTCCAGAAGGAT
GGTGGAGCAAAATTTTCAAAGAAAATTCAGTGTTCAGTACAGCAGCCGCCACCAGCATGG
CCTGGAAGGGCGGTTGTAGAGCCTGGTCATAAGAGTTGGGATGGTCCAAAGCCGATCTCA
ATAGTTGGATCAACAGGTTCTATCGGTACACAGACGTTGGACATCGTTGCAGAGAACCCG
GACAAGTTTAGGGTTGTTGCACTTGCAGCTGGTTCAAATGTGACGCTTCTTGCTGATCAG
GTGAAGGCATTCAGACCTCAGTTAGTTGCTGTCAGAAATGAGGCATTAGTTGAAGAACTC
AAGGAGGCTCTATCTGATGTTGATTACAAACTTGAGATTATACCAGGAGAACAAGGTGTT
ATTGAGGTTGCACGTCACCCTGATGCTGCCACTGTTGTTACAGGGATAGTTGGTTGTGCT
GGTTTGAAGCCTACAGTGGCTGCTATAGAAGCAGGAAAAGACATTGCCCTGGCTAACAAG
GAGACGCTAATTGCTGGTGGTCCTTTTGTTCTTCCTTTGGCACAAAAGCACAAAGTTAAG
ATTTTGCCTGCTGATTCAGAACATTCTGCTATATTTCAGTGTATACAAGGTTTGCCTGAG
GGTGCTCTAAGGCGTGTTATTTTAACTGCATCTGGCGGTTCTTTCAGGGATTGGCCTGTT
GAGAGATTGAAAGAAGTTAAGGTAGCAGATGCCTTGAAGCATCCCAATTGGAACATGGGG
AAGAAGATTACAGTGGATTCTGCTACCCTTTTCAACAAGGGTCTAGAAGTTATTGAAGCT
CACTATCTTTTCGGCGCTGATTATGACAACATTGATATCGTTATCCATCCCCAGTCTATC
ATACACTCAATGATTGAAACACAGGATTCTTCAGTATTGGCACAGTTGGGGTGGCCTGAT
ATGCGTCTGCCTATCCTCTATACTCTTTCTTGGCCAGATAGAATTTACTGTTCGGAAATA
ACTTGGCCCCGCCTCGATCTTTGCAAGCTTGGGTCGTTAACATTCAAAGCTCCGGATAAC
GTGAAGTACCCATCGATGGAGTTGGCATATGCTGCTGGGAGAGCTGGCGGGACCATGACT
GGGGTTCTTAGTGCAGCAAATGAGAAGGCTGTGGAATTATTCATTGACGAGAAAATCAGC
TATCTGGACATCTTCAGTGTGGTGGAACGAACGTGTGAAAAACATCAAGCAGAGCTCGTG
TCATCACCGTCCCTCGAGGAAATAATACATTATGATTTGTGGGCAAGAGACTATGCAGCC
AGTTTGCAACCCACTTCTGTTAAGAGCCCTGCTTTAGTGTGA
>Isoform0024709  
ATGCTGCCACTGTTGTTACAGGGATAGTTGGTTGTGCTGGTTTGAAGGAAGTTGTTAATT
TCTTCATCCTTTTAATCTCAGCCTACAGTGGCTGCTATAGAAGCAGGAAAAGACATTGCC
CTGGCTAACAAGGAGACACTAATTGCTGGTGGTCCTTTTGTTCTTCCTTTGGCACAAAAG
CACAAAGTTAAGATTTTGCCTGCTGATTCAGAACATTCTGCTATATTTCAGTGTATACAA
GGTTTGCCTGAGGGTGCTCTAAGGCGTGTTATTTTAACTGCATCTGGCGGTTCTTTCAGG
GATTGGCCTGTTGAGAGATTGAAAGAAGTTAAGGTAGCAGATGCCTTGAAGCATCCCAAT
TGGAACATGGGGAAGAAGATTACAGTGGATTCTGCTACCCTTTTCAACAAGGGTCTAGAA
GTTATTGAAGCTCACTATCTTTTCGGCGCTGATTATGACAACATTGATATCGTTATCCAT
CCCCAGTCTATCATACACTCAATGATTGAAACACAGGACTCTTCAGTATTGGCACAGTTG
GGGTGGCCTGATATGCGTCTGCCTATCCTCTATACTCTTTCCTGGCCAGATAGAATTTAC
TGTTCAGAAATAACTTGGCCCCGCCTCGATCTTTGCAAGCTTGGGTCGTTAACATTCAAA
GCTCCGGATAACGTGAAGTACCCATCGATGGAGTTGGCATATGCTGCTGGGAGAGCTGGC
GGGACCATGACTGGGGTTCTTAGTGCAGCAAATGAGAAGGCTGTGGAATTATTCATTGAC
GAGAAAATCAGCTATCTGGACATCTTCAGTGTGGTGGAACGAACGTGTGAAAAACATCAA
GCAGAGCTCGTGTCATCACCGTCCCTCGAGGAAATAATACATTATGATTTGTGGGCAAGA
GACTATGCAGCTAGTTTGCAACCCACTTCTGTTAAGAGCCCTGCTTTAGTGTGA
>Isoform0025181
ATGGCTATGAATTTGCTATCCCCAACTGAAGTTAAGTCTATCTCCTTTCTGGATTCCAAC
AACTCAAGTTACAACCTTAATCTTCTCAAGACCCAAGGTAGTTTGACTTTCCAGAAGGAT
GGTGGAGCAAAATTTTCAAAGAAAATTCAGTGTTCAGTACAGCAGCCGCCACCAGCATGG
CCTGGAAGGGCGGTTGTAGAGCCTGGTCATAAGAGTTGGGATGGTCCAAAGCCGATCTCA
ATAGTTGGATCAACAGGTTCTATCGGTACACAGACGTTGGACATCGTTGCAGAGAACCCG
GACAAGTTTAGGGTTGTTGCACTTGCAGCTGGTTCAAATGTGACGCTTCTTGCTGATCAG
GTGAAGGCATTCAGACCTCAGTTAGTTGCTGTCAGAAATGAGGCATTAGTTGAAGAACTC
AAGGAGGCTCTATCTGATGTTGATTACAAACTTGAGATTATACCAGGAGAACAAGGTGTT
ATTGAGGTTGCACGTCACCCTGATGCTGCCACTGTTGTTACAGGGATAGTTGGTTGTGCT
GGTTTGAAGCCTACAGTGGCTGCTATAGAAGCAGGAAAAGACATTGCCCTGGCTAACAAG
GAGACACTAATTGCTGGTGGTCCTTTTGTTCTTCCTTTGGCACAAAAGCACAAAGTTAAG
ATTTTGCCTGCTGATTCAGAACATTCTGCTATATTTCAGTGTATACAAGGTTTGCCTGAG
GGTGCTCTAAGGCGTGTTATTTTAACTGCATCTGGCGGTTCTTTCAGGGATTGGCCTGTT
GAGAGATTGAAAGAAGTTAAGGTAGCAGATGCCTTGAAGCATCCCAATTGGAACATGGGG
AAGAAGATTACAGTGGATTCTGCTACCCTTTTCAACAAGGGTCTAGAAGTTATTGAAGCT
CACTATCTTTTCGGCGCTGATTATGACAACATTGATATCGTTATCCATCCCCAGTCTATC
ATACACTCAATGATTGAAACACAGGATTCTTCAGTATTGGCACAGTTGGGGTGGCCTGAT
ATGCGTCTGCCTATCCTCTATACTCTTTCTTGGCCAGATAGAATTTACTGTTCAGAAATA
ACTTGGCCCCGCCTCGATCTTTGCAAGCTTGGGTCGTTAACATTCAAAGCTCCGGATAAC
GTGAAGTACCCATCGATGGAGTTGGCATATGCTGCTGGGAGAGCTGGCGGGACCATGACT
GGGGTTCTTAGTGCAGCAAATGAGAAGGCTGTGGAATTATTCATTGACGAGAAAATCAGC
TATCTGGACATCTTCAGTGTGGTGGAACGAACGTGTGAAAAACATCAAGCAGAGCTCGTG
TCATCACCGTCCCTCGAGGAAATAATACATTATGATTTGTGGGCAAGAGACTATGCAGCT
AGTTTGCAACCCACTTCTGTTAAGAGCCCTGCTTTAGTGTGA
>Isoform0025299
ATGGCTGTTGGATCAACAGGTTCTATCGGTACACAGACGTTGGACATCGTTGCAGAGAAC
CCGGACAAGTTTAGGGTTGTTGCACTTGCAGCTGGTTCAAATGTGACGCTTCTTGCTGAT
CAGGTGAAGGCATTCAGACCTCAGTTAGTTGCTGTCAGAAATGAGGCATTGGTTGAAGAA
CTCAAGGAGGCTCTATCTGATGTTGATTACAAACTTGAGATTATACCAGGAGAACAAGGT
GTTATTGAGGTTGCACGTCACCCTGATGCTGTCACTGTTGTTACAGGGATAGTTGGTTGT
GCTGGTTTGAAGCCTACAGTGGCTGCTATAGAAGCAGGAAAAGACATTGCCCTGGCTAAC
AAGGAGACACTAATTGCTGGTGGTCCTTTTGTTCTTCCTTTGGCACAAAAGCATAAAGTT
AAGATTTTGCCTGCTGATTCAGAACATTCTGCTATATTTCAGTGTATACAAGGTTTGCCT
GAGGGTGCTCTAAGGCGTGTTATTTTAACTGCATCTGGCGGTTCTTTCAGGGATTGGCCT
GTTGAGAGATTGAAAGAAGTTAAGGTAGCAGATGCCTTGAAGCATCCCAATTGGAACATG
GGGAAGAAGATTACAGTGGATTCTGCTACCCTTTTCAACAAGGGTCTAGAAGTTATTGAA
GCTCACTATCTTTTCGGCGCTGATTATGACAACATTGATATCGTTATCCATCCCCAGTCT
ATCATACACTCAATGATTGAAACACAGGATTCTTCAGTATTGGCACAGTTGGGGTGGCCT
GATATGCGTCTGCCTATCCTCTATACTCTTTCTTGGCCAGATAGAATTTACTGTTCAGAA
ATAACTTGGCCCCGCCTCGATCTTTGCAAGCTTGGGTCGTTAACATTCAAAGCTCCGGAT
AACGTGAAGTACCCATCGATGGAGTTGGCATATGCTGCTGGGAGAGCTGGCGGGACCATG
ACTGGGGTTCTTAGTGCAGCAAATGAGAAGGCTGTGGAATTATTCATTGACGAGAAAATC
AGCTATCTGGACATCTTCAGTGTGGTGGAACGAACGTGTGAAAAACATCAAGCAGAGCTC
GTGTCATCACCGTCCCTCGAGGAAATAATACATTATGATTTGTGGGCAAGAGACTATGCA
GCCAGTTTGCAACCCACTTCTGTTAAGAGCCCTGCTTTAGTGTGA
>Isoform0026878
ATGGCTATGAATTTGCTATCCCCAACTGAAGTTAAGTCTATCTCCTTTCTGGATTCCTCC
AACTCAAGTTACAACCTTAATCTTCTCAAGACCCAAGGTAGTTTGACTTTCCAGAAGGAT
GGTGGAGCAAAATTTTCAAAGAAAATTCAGTGTTCAGTACAGCAGCCGCCACCAGCATGG
CCTGGAAGGGCGGTTGTAGAGCCTGGTCATAAGAGTTGGGATGGTCCAAAGCCGATCTCA
ATAGTTGGATCAACAGGTTCTATCGGTACACAGACGTTGGACATCGTTGCAGAGAACCCG
GACAAGTTTAGGGTTGTTGCACTTGCAGCTGGTTCAAATGTGACGCTTCTTGCTGATCAG
GTGAAGGCATTCAGACCTCAGTTAGTTGCTGTCAGAAATGAGGCATTGGTTGAAGAACTC
AAGGAGGCTCTATCTGATGTTGATTACAAACTTGAGATTATACCAGGAGAACAAGGTGTT
ATTGAGGTTGCACGTCACCCTGATGCTGTCACTGTTGTTACAGGGATAGTTGGTTGTGCT
GGTTTGAAGCCTACAGTGGCTGCTATAGAAGCAGGAAAAGACATTGCCCTGGCTAACAAG
GAGACACTAATTGCTGGTGGTCCTTTTGTTCTTCCTTTGGCACAAAAGCATAAAGTTAAG
ATTTTGCCTGCTGATTCAGAACATTCTGCTATATTTCAGTGTATACAAGGTTTGCCTGAG
GGTGCTCTAAGGCGTGTTATTTTAACTGCATCTGGCGGTTCTTTCAGGGATTGGCCTGTT
GAGAGATTGAAAGAAGTTAAGGTAGCAGATGCCTTGAAGCATCCCAATTGGAACATGGGG
AAGAAGATTACAGTGGATTCTGCTACCCTTTTCAACAAGGGTCTAGAAGTTATTGAAGCT
CACTATCTTTTCGGCGCTGATTATGACAACATTGATATCGTTATCCATCCCCAGTCTATC
ATACACTCAATGATTGAAACACAGGATTCTTCAGTATTGGCACAGTTGGGGTGGCCTGAT
ATGCGTCTGCCTATCCTCTATACTCTTTCTTGGCCAGATAGAATTTACTGTTCAGAAATA
ACTTGGCCCCGCCTCGATCTTTGCAAGCTTGGGTCGTTAACATTCAAAGCTCCGGATAAC
GTGAAGTACCCATCGATGGAGTTGGCATATGCTGCTGGGAGAGCTGGCGGGACCATGACT
GGGGTTCTTAGTGCAGCAAATGAGAAGGCTGTGGAATTATTCATTGACGAGAAAATCAGC
TATCTGGACATCTTCAGTGTGGTGGAACGAACGTGTGAAAAACATCAAGCAGAGCTCGTG
TCATCACCGTCCCTCGAGGAAATAATACATTATGATTTGTGGGCAAGAGACTATGCAGCC
AGTTTGCAACCCACTTCTGTTAAGAGCCCTGCTTTAGTGTGA
>Isoform0029817
ATGGCTTCCTGTCAGTTCCTCTGTAATCGTCAATTCTACTTACCCAGCAATGGCAAATCC
CAGCTCATTTGTTTCAAGAATCCAAGTGTTTCTCTATCTTCTACTAATAGGCCTAATGGG
TTTTTCTTTTCGGGCAAAAAAACTCATTTGAGTGGTACCCTTTTGGTAAAAGCCACAGCT
TCTGATTCGAAAGTGGGAAGAAAACAAGTGGAGATTGCATATGATCCTGAAGGTAGACTC
AACCAGATTGCTGATGAAGTGGATAAGAATGCTGGTATTCAAAGGCTTACTCTTTTTTCT
CCTTGCAAGGTAAATGTGTTCTTGAGAATAACTGGCAAAAGGGAGGACGGGTTCCATGAT
TTGGCATCCCTTTTTCATGTAATTAGTCTTGGTGACAAGATAAAGTTCTCTCTTGCACCA
TCAAAGTCTACTGATCGATTATCTACAAATGTCCCTGGAGTTCCAGTAGACGAAAGAAAT
TTGATTATAAAGGCCTTGAATCTCTACAGGAAAAAAACCGGCGTGGATAACTTTTTTTGG
ATTCATCTGGATAAGAAGGTACCAACAGGAGCAGGTTTAGGCGGTGGAAGTAGCAATGCA
GCAACTGCTTTGTGGGCAGCAAATCAGTTTGCTGGCGGCATTGCGACTGAAAAGGATCTT
CAAGAATGGTCCGGTGAAATCGGTTCTGATATTCCCTTCTTTTTCTCTCGTGGCACTGCT
TATTGTACTGGTAGAGGTGAGGTTGTTGAAGATACTCCCTCGCCGTTGCCTTATGATATT
CCAATGGTTCTTATTAAACCTCCAGAAGCATGTTCCACTGCTGAAGTCTACAAGAGACTA
CGACTTGAAGAAACTAGCAAGATCGATCCATCAACCTTGCTGGAAAAAATCTCAAAGAAC
GGAATATCTCAGGACGTTTGTGTCAATGATCTTGAACCTCCTGCTTTTGATGTCCTTCCA
TCATTGAAAAGATTGAAGCAACGTGTAGCTGCAGCAGGCAAAGGCCAGTATGATGCTGTT
TTCATGTCAGGCAGTGGAAGCACTATAGTTGGAGTTGGCTCTCCAGATCCTCCACAGTTT
ATCTATGATGATGATGACTATAAGGATGTCTTCATATCCGATGCGTATTTTATCACGCGT
CAACGCGGTGAATGGTATACAGAACATGTCCTAGCAAATGCAGGCAGCTCAGCTACAGAC
CTCTCCCAATCTGCAGAATAG
>Isoform0010065
ATGGCAAGTGGAGCTGTCCCAGCTTCTTTTACAGGTCTAAAGACCAATGAAAATGGATTG
GGGTTTGCTAAAAGTATGAATTTTGTTAAAGTATCTGACAAACAAAGAGTTAAATTTGTC
CGAAATAAGGTTTCTGTGATCAGAAATTCTAATCCTGGCCGGGAAACAGTTGAACTTGAG
CCTGCATCAGAAGGGAGTCCTTTATTAGTACCAAGACAAAAGTACTGTGAATCCGTACAC
AAAACCATCCGAAGGAAAACCCGTACTGTCATGGTTGGAAATGTGGGCATTGGTAGTGAT
CATCCCATACGGATTCAAACAATGACTACGTCAGATACAAAGGATGTTGCTGGAACAGTA
GCAGAGGTAATGAGAATAGCTGACAAAGGAGCAGATCTTGTACGAATAACAGTACAAGGA
AAAAAGGAAGCAGATGCTTGTTACGAGATAAAAAATACTCTTGTTCAGAAGAACTACAAC
ATTCCTCTTGTGGCTGATATTCATTTTGCTCCTTTGGTTGCTCTGCGTGTTGCTGAATGC
TTTGACAAAATCCGAGTCAACCCTGGAAACTTTGCTGACCGACGAGCTCAGTTTGAACAG
CTGGAATACACAGAAGACGAATATCAGAAGGAACTTGAGCATATCGAGCAGGTGTTTACA
CCTCTAGTTGAGAAATGCAAGCAATATGGGCGAGCTATACGAATTGGTACAAACCACGGA
AGCCTTTCAGACCGCATAATGAGCTATTATGGGGATTCCCCAAGGGGAATGGTGGAATCT
GCGTTTGAGTTTGCTAGGATTTGCCGTAAATTGGATTACCACAATTTCGTATTTTCAATG
AAAGCAAGCAACCCTGTTGTCATGGTTGAGGCCTACCGACTCCTCGTAGCTGAAATGTAT
GTTTTAGGATGGGATTATCCGTTACATCTTGGAGTTACAGAAGCTGGTGAGGGGGAGGAT
GGACGCATGAAATCTGCTATTGGTATCGGAACGCTTCTTCAGGATGGCTTGGGTGACACC
ATTAGAGTTTCGCTTACTGAACCACCGGAGGAGGAGATCGACCCCTGTAAAAGGTTGGCT
AACCTTGGTACAAGAGCTGCTGAGCTTCAGCAAGGAGTGGCGCCGTTTGAAGAGAAGCAC
AGGCGTTATTTTGACTTCCAACGTAGGGCAGGTCAATTGCCAGTGCAAATTGAGGGGGAG
GAGGTGGACTATAGAGGTGTTCTACACCGTGATGGTTCTGTTCTCATGTCTGTTTCTCTG
GATCAGTTGAAGAATCCCGAAACTCTTTACAGATCATTAGCAGCGAAATTGGTGATCGGC
ATGCCATTTAAGGATCTTGCAACCGTGGACTCGATTTTGTTAAGAGAACTTCCTTCAGTT
GATGATAAAGACGCCAGACTAGCTCTAAAAAGGTTGATAGACATAAGCATGGGTATTATA
ACGCCTTTGTCCGAGCAATTAACAAAGCCTTTGCCGCACGCCATTGTTTTGGTAACTCTC
AAGGAATTATCGAGTGGAGCCCACAAGCTTCTACCTGAAGGAACACGGTTGGTTATATCT
GTACGTGGAGACGAACCAAAGGAAGAACTTGATATCCTGAAGAGCGTTCAAGCTACTATG
ATTCTTCATGATCTACCGTATACAGAAGTTAAAACTGGCAGGGTTCATGCAGCTAGGAGG
CTTTTTGAGTATCTTTCAGAAAACGCCCTTGATTTCCCTGTGATACATCACTTGCAGTTT
CCCAAAGGAATTCATAGGGATGACTTGGTCATTGGAGCCGGAAGCAATGCAGGAGCTCTT
TTGGTGGATGGTCTTGGAGATGGCCTCATGTTAGAAGCCCCGGATCAAGATTTCGAGTTT
CTGAGGAATACATCATTCAATTTACTGCAAGGTTGCAGAATGAGAAATACAAAAACTGAA
TACGTGTCGTGTCCATCCTGTGGACGGACTTTATTCGATCTGCAAGAGATAAGCGCAGAA
ATAAGAGAAAAGACATCCCACTTGCCTGGTGTTTCAATTGCAATTATGGGCTGCATTGTG
AATGGACCTGGTGAGATGGCTGATGCCGATTTTGGCTATGTTGGCGGTGCTCCTGGGAAA
ATCGACCTTTACGTAGGAAAGACGGTGGTCAAAAGAGGGATCGACATGTCACAAGCAACA
GATGCACTAATCCAGCTAATTAAGGATAATGGCCGCTGGGTTGAGCCTCCAACTGAAGAG
TAA
>Isoform0010233
ATGGCAAGTGGAGCTGTCCCAGCTTCTTTTACAGGTCTAAAGACCAATGAAAAATGGATT
GGGGTTTGCTAAAAAGTATGAATTTTGTTAAAGTATCTGACAAACAAAGAGTTAAATTTG
TCCGAAATAAGGTTTCTGTGATCAGAAATTCTAATCCTGGCCGGGAAACAGTTGAACTTG
AGCCTGCATCAGAAGGGAGTCCTTTATTAGTACCAAGACAAAAGTACTGTGAATCCGTAC
ACAAAAACCATCCGAAGGAAAAACCCGTACTGTCATGGTTGGAAAATGTGGGCATTGGTA
GTGATCATCCCATACGGATTCAAACAATGACTACGTCAGATACAAAGGATGTTGCTGGAA
CAGTAGCAGAGGTAATGAGAATAGCTGACAAAGGAGCAGATCTTGTACGAATAACAGTAC
AAGGAAAAAAAGGAAGCAGATGCTTGTTACGAGATAAAAAAATACTCTTGTTCAGAAGAA
CTACAACATTCCTCTTGTGGCTGATATTCATTTTGCTCCTTTGGTTGCTCTGCGTGTTTG
CTGAATGCTTTGACAAAAATCCGAGTCAACCCTGGAAACTTTGCTGACCGACGAGCTCAG
TTTGAACAGCTGGAATACACAGAAGACGAATATCAGAAGGAACTTGAGCATATCGAGCAG
GTGTTTACACCTCTAGTTGAGAAATGCAAGCAATATGGGCGAGCTATACGAATTGGTACA
AAACCACGGAAGCCTTTCAGACCGCATAATGAGCTATTATGGGGGATTTCCCCAAGGGGA
ATGGTGGAATCTGCATTTGAGTTTGCTAGGATTTGCCGTAAATTGGATTACCACAATTTT
CGTATTTTTCAATGAAAGCAAGCAACCCTGTTGTCATGGTTGAGGCCTACCGACTGCTCG
TAGCTGAAATGTATGTTTTTAGGATGGGATTATCCGTTACATCTTGGAGTTACAGAAGCT
GGTGAGGGGGAGGATGGACGCATGAAATCTGCTATTGGTATCGGAACGCTTCTTCAGGAT
GGCTTGGGTGACACCATTAGAGTTTCGCTTACTGAACCACCGGAGGAGGAGATCGACCCC
TGTAAAAGGTTGGCTAACCTTGGTACAAGAGCTGCTGAGCTTCAGCAAGGAGTGGGCGCC
GTTTGAAGAGAAGCACAGGCGTTATTTTGACTTCCAACGTAGGGCAGGTCAATTGCCAGT
GCAAATTGGAGGGGGAGGAGGTGGACTATAGAGGTGTTCTACACCGTGATGGTTCTGTTC
TCATGTCTGTTTCTCTGGATCAGTTGAAGAATCCCGAAACTCTTTACAGATCATTAGCAG
CGAAAATTGGTGATCGGCATGCCATTTAAGGATCTTGCAACTGTGGACTCAATTTTGTTA
AGAGAACTTCCTTCAGTTGATGATAAAAGACGCCAGACTAGCTCTAAAAAAGGTTGATAG
ACATAAGCATGGGTATTATAACGCCTTTGTCCGAGCAATTAACAAAGCCTTTGCCGCACG
CCATTGTTTTTGGTAACTCTCAAGGAATTATCGAGTGGAGCCCACAAGCTTCTACCTGAA
GGAACACGGTTGGTTATATCTGTACGTGGAGACGAACCAAAGGAAGAACTTGATATCCTG
AAGAGCGTTCAAGCTACTATGATTCTTCATGATCTACCGTATACAGAAGTTAAAACTGGC
AGGGTTTCATGCAGCTAGGAGGCTTTTTGAGTATCTTTCAGAAAACGCCCTTGATTTCCC
TGTGATACATCACTTGCAGTTTCCCAAAGGAATTCATAGGGATGACTTGGTCATTGGAGC
CGGAAGCAATGCAGGAGCTCTTTTGGTGGATGGTCTTGGAGATGGCCTCATGTTAGAAGC
CCCGGATCAAGATTTCGAGTTTCTGAGGAATACATCATTCAATTTACTGCAAGGTTTGCA
GAATGAGAAATACAAAAAAACTGAAATACGTGTCGTGTCCATCCTGTGGACGGACTTTAT
TCGATCTGCAAGAGATAAGCGCAGAAATAAGAGAAAAGACATCCCACTTGCCTGGTGTTT
CAATTGCAATTATGGGCTGCATTGTGAATGGACCTGGTGAGATGGCTGATGCCGATTTTG
GCTATGTTGGCGGTGCTCCTGGGAAAAATCGACCTTTACGTAGGAAAGACGGTGGTCAAA
AGAGGGATCGACATGTCACAAGCAACAGATGCACTAATCCAGCTAATTAAGGATAATGGC
CGCTGGGTTGAGCCTCCAACTGAAGAGTAA
>Isoform0010932
ATGGCAAGTGGAGCTGTCCCAGCTTCTTTTACAGGTCTAAAGACCAATGAAAATGGATTG
GGGTTTGCTAAAAGTATGAATTTTGTTAAAGTATCTGACAAACAAAGAGTTAAATTTGTC
CGAAATAAGGTTTCTGTGATCAGAAATTCTAATCCTGGCCGGGAAACAGTTGAACTTGAG
CCTGCATCAGAAGGGAGTCCTTTATTAGTACCAAGACAAAAGTACTGTGAATCCGTACAC
AAAACCATCCGAAGGAAAACCCGTACTGTCATGGTTGGAAATGTGGGCATTGGTAGTGAT
CATCCCATACGGATTCAAACAATGACTACGTCAGATACAAAGGATGTTGCTGGAACAGTA
GCAGAGGTAATGAGAATAGCTGACAAAGGAGCAGATCTTGTACGAATAACAGTACAAGGA
AAAAAGGAAGCAGATGCTTGTTACGAGATAAAAAATACTCTTGTTCAGAAGAACTACAAC
ATTCCTCTTGTGGCTGATATTCATTTTGCTCCTTTGGTTGCTCTGCGTGTTGCTGAATGC
TTTGACAAAATCCGAGTCAACCCTGGAAACTTTGCTGACCGACGAGCTCAGTTTGAACAG
CTGGAATACACAGAAGACGAATATCAGAAGGAACTTGAGCATATCGAGCAGGTGTTTACA
CCTCTAGTTGAGAAATGCAAGCAATATGGGCGAGCTATACGAATTGGTACAAACCACGGA
AGCCTTTCAGACCGCATAATGAGCTATTATGGGGATTCCCCAAGGGGAATGGTGGAATCT
GCGTTTGAGTTTGCTAGGATTTGCCGTAAATTGGATTACCACAATTTCGTATTTTCAATG
AAAGCAAGCAACCCTGTTGTCATGGTTGAGGCCTACCGACTCCTCGTAGCTGAAATGTAT
GTTTTAGGATGGGATTATCCGTTACATCTTGGAGTTACAGAAGCTGGTGAGGGGGAGGAT
GGACGCATGAAATCTGCTATTGGTATCGGAACGCTTCTTCAGGATGGCTTGGGTGACACC
ATTAGAGTTTCGCTTACTGAACCACCGGAGGAGGAGATCGACCCCTGTAAAAGGTTGGCT
AACCTTGGTACAAGAGCTGCTGAGCTTCAGCAAGGAGTGGCGCCGTTTGAAGAGAAGCAC
AGGCGTTATTTTGACTTCCAACGTAGGGCAGGTCAATTGCCAGTGCAAATTGAGGGGGAG
GAGGTGGACTATAGAGGTGTTCTACACCGTGATGGTTCTGTTCTCATGTCTGTTTCTCTG
GATCAGTTGAAGAATCCCGAAACTCTTTACAGATCATTAGCAGCGAAATTGGTGATCGGC
ATGCCATTTAAGGATCTTGCAACTGTGGACTCAATTTTGTTAAGAGAACTTCCTTCAGTT
GATGATAAAGACGCCAGACTAGCTCTAAAAAGGTTGATAGACATAAGCATGGGTATTATA
ACGCCTTTGTCCGAGCAATTAACAAAGCCTTTGCCGCACGCCATTGTTTTGGTAACTCTC
AAGGAATTATCGAGTGGAGCCCACAAGCTTCTACCTGAAGGAACACGGTTGGTTATATCT
GTACGTGGAGACGAACCAAAGGAAGAACTTGATATCCTGAAGAGCGTTCAAGCTACTATG
ATTCTTCATGATCTACCGTATACAGAAGTTAAAACTGGCAGGGTTCATGCAGCTAGGAGG
CTTTTTGAGTATCTTTCAGAAAACGCCCTTGATTTCCCTGTGATACATCACTTGCAGTTT
CCCAAAGGAATTCATAGGGATGACTTGGTCATTGGAGCCGGAAGCAATGCAGGAGCTCTT
TTGGTGGATGGTCTTGGAGATGGCCTCATGTTAGAAGCCCCGGATCAAGATTTCGAGTTT
CTGAGGAATACATCATTCAATTTACTGCAAGGTTGCAGAATGAGAAATACAAAAACTGAA
TACGTGTCGTGTCCATCCTGTGGACGGACTTTATTCGATCTGCAAGAGATAAGCGCAGAA
ATAAGAGAAAAGACATCCCACTTGCCTGGTGTTTCAATTGCAATTATGGGCTGCATTGTG
AATGGACCTGGTGAGATGGCTGATGCCGATTTTGGCTATGTTGGCGGTGCTCCTGGGAAA
ATCGACCTTTACGTAGGAAAGACGGTGGTCAAAAGAGGGATCGACATGTCACAAGCAACA
GATGCACTAATCCAGCTAATTAAGGATAATGGCCGCTGGGTTGAGCCTCCAACTGAAGAG
TAA
>Isoform0011117
ATGGCAAGTGGAGCTGTCCCAGCTTCTTTTACAGGTCTAAAGACCAATGAAAATGGATTG
GGGTTTGCTAAAAGTATGAATTTTGTTAAAGTATCTGACAAACAAAGAGTTAAATTTGTC
CGAAATAAGGTTTCTGTGATCAGAAATTCTAATCCTGGCCGGGAAACAGTTGAACTTGAG
CCTGCATCAGAAGGGAGTCCTTTATTAGTACCAAGACAAAAGTACTGTGAATCCGTACAC
AAAACCATCCGAAGGAAAACCCGTACTGTCATGGTTGGAAATGTGGGCATTGGTAGTGAT
CATCCCATACGGATTCAAACAATGACTACGTCAGATACAAAGGATGTTGCTGGAACAGTA
GCAGAGGTAATGAGAATAGCTGACAAAGGAGCAGATCTTGTACGAATAACAGTACAAGGA
AAAAAGGAAGCAGATGCTTGTTACGAGATAAAAAATACTCTTGTTCAGAAGAACTACAAC
ATTCCTCTTGTGGCTGATATTCATTTTGCTCCTTTGGTTGCTCTGCGTGTTGCTGAATGC
TTTGACAAAATCCGAGTCAACCCTGGAAACTTTGCTGACCGACGAGCTCAGTTTGAACAG
CTGGAATACACAGAAGACGAATATCAGAAGGAACTTGAGCATATCGAGCAGGTGTTTACA
CCTCTAGTTGAGAAATGCAAGCAATATGGGCGAGCTATACGAATTGGTACAAACCACGGA
AGCCTTTCAGACCGCATAATGAGCTATTATGGGGATTCCCCAAGGGGAATGGTGGAATCT
GCGTTTGAGTTTGCTAGGATTTGCCGTAAATTGGATTACCACAATTTCGTATTTTCAATG
AAAGCAAGCAACCCTGTTGTCATGGTTGAGGCCTACCGACTCCTCGTAGCTGAAATGTAT
GTTTTAGGATGGGATTATCCGTTACATCTTGGAGTTACAGAAGCTGGTGAGGGGGAGGAT
GGACGCATGAAATCTGCTATTGGTATCGGAACGCTTCTTCAGGATGGCTTGGGTGACACC
ATTAGAGTTTCGCTTACTGAACCACCGGAGGAGGAGATCGACCCCTGTAAAAGGTTGGCT
AACCTTGGTACAAGAGCTGCTGAGCTTCAGCAAGGAGTGGCGCCGTTTGAAGAGAAGCAC
AGGCGTTATTTTGACTTCCAACGTAGGGCAGGTCAATTGCCAGTGCAAATTGAGGGGGAG
GAGGTGGACTATAGAGGTGTTCTACACCGTGATGGTTCTGTTCTCATGTCTGTTTCTCTG
GATCAGTTGAAGAATCCCGAAACTCTTTACAGATCATTAGCAGCGAAATTGGTGATCGGC
ATGCCATTTAAGGATCTTGCAACCGTGGACTCGATTTTGTTAAGAGAACTTCCTTCAGTT
GATGATAAAGACGCCAGACTAGCTCTAAAAAGGTTGATAGACATAAGCATGGGTATTATA
ACACCTTTGTCCGAGCAATTAACAAAGCCTTTGCCGCACGCCATTGTTTTGGTAACTCTC
AAGGAATTATCGAGTGGAGCCCACAAGCTTCTACCTGAAGGAACACGGTTGGTTATATCT
GTACGTGGAGACGAACCAAAGGAAGAACTTGATATCCTGAAGAGCGTTCAAGCTACTATG
ATTCTTCATGATCTACCGTATACAGAAGTTAAAACTGGCAGGGTTCATGCAGCTAGGAGG
CTTTTTGAGTATCTTTCAGAAAACGCCCTTGATTTCCCTGTGATACATCACTTGCAGTTT
CCCAAAGGAATTCATAGGGATGACTTGGTCATTGGAGCCGGAAGCAATGCAGGAGCTCTT
TTGGTGGATGGTCTTGGAGATGGCCTCATGTTAGAAGCCCCGGATCAAGATTTCGAGTTT
CTGAGGAATACATCATTCAATTTACTGCAAGGTTGCAGAATGAGAAATACAAAAACTGAA
TACGTGTCGTGTCCATCCTGTGGACGGACTTTATTCGATCTGCAAGAGATAAGCGCAGAA
ATAAGAGAAAAGACATCCCACTTGCCTGGTGTTTCAATTGCAATTATGGGCTGCATTGTG
AATGGACCTGGTGAGATGGCTGATGCCGATTTTGGCTATGTTGGCGGTGCTCCTGGGAAA
ATCGACCTTTACGTAGGAAAGACGGTGGTCAAAAGAGGGATCGACATGTCACAAGCAACA
GATGCACTAATCCAGCTAATTAAGGATAATGGCCGCTGGGTTGAGCCTCCAACTGAAGAG
TAA
>Isoform0011328
ATGGCAAGTGGAGCTGTCCCAGCTTCTTTTACAGGTCTAAAGACCAATGAAAATGGATTG
GGGTTTGCTAAAAGTATGAATTTTGTTAAAGTATCTGACAAACAAAGAGTTAAATTTGTC
CGAAATAAGGTTTCTGTGATCAGAAATTCTAATCCTGGCCGGGAAACAGTTGAACTTGAG
CCTGCATCAGAAGGGAGTCCTTTATTAGTACCAAGACAAAAGTACTGTGAATCCGTACAC
AAAACCATCCGAAGGAAAACCCGTACTGTCATGGTTGGAAATGTGGGCATTGGTAGTGAT
CATCCCATACGGATTCAAACAATGACTACGTCAGATACAAAGGATGTTGCTGGAACAGTA
GCAGAGGTAATGAGAATAGCTGACAAAGGAGCAGATCTTGTACGAATAACAGTACAAGGA
AAAAAGGAAGCAGATGCTTGTTACGAGATAAAAAATACTCTTGTTCAGAAGAACTACAAC
ATTCCTCTTGTGGCTGATATTCATTTTGCTCCTTTGGTTGCTCTGCGTGTTGCTGAATGC
TTTGACAAAATCCGAGTCAACCCTGGAAACTTTGCTGACCGACGAGCTCAGTTTGAACAG
CTGGAATACACAGAAGACGAATATCAGAAGGAACTTGAGCATATCGAGCAGGTGTTTACA
CCTCTAGTTGAGAAATGCAAGCAATATGGGCGAGCTATACGAATTGGTACAAACCACGGA
AGCCTTTCAGACCGCATAATGAGCTATTATGGGGATTCCCCAAGGGGAATGGTGGAATCT
GCGTTTGAGTTTGCTAGGATTTGCCGTAAATTGGATTACCACAATTTCGTATTTTCAATG
AAAGCAAGCAACCCTGTTGTCATGGTTGAGGCCTACCGACTCCTCGTAGCTGAAATGTAT
GTTTTAGGATGGGATTATCCGTTACATCTTGGAGTTACAGAAGCTGGTGAGGGGGAGGAT
GGACGCATGAAATCTGCTATTGGTATCGGAACGCTTCTTCAGGATGGCTTGGGTGACACC
ATTAGAGTTTCGCTTACTGAACCACCGGAGGAGGAGATCGACCCCTGTAAAAGGTTGGCT
AACCTTGGTACAAGAGCTGCTGAGCTTCAGCAAGGAGTGGCGCCGTTTGAAGAGAAGCAC
AGGCGTTATTTTGACTTCCAACGTAGGGCAGGTCAATTGCCAGTGCAAATTGAGGGGGAG
GAGGTGGACTATAGAGGTGTTCTACACCGTGATGGTTCTGTTCTCATGTCTGTTTCTCTG
GATCAGTTGAAGAATCCCGAAACTCTTTACAGATCATTAGCAGCGAAATTGGTGATCGGC
ATGCCATTTAAGGATCTTGCAACCGTGGACTCGATTTTGTTAAGAGAACTTCCTTCAGTT
GATGATAAAGACGCCAGACTAGCTCTAAAAAGGTTGATAGACATAAGCATGGGTATTATA
ACACCTTTGTCCGAGCAATTAACAAAGCCTTTGCCGCACGCCATTGTTTTGGTAACTCTC
AAGGAATTATCGAGTGGAGCCCACAAGCTTCTACCTGAAGGAACACGGTTGGTTATATCT
GTACGTGGAGACGAACCAAAGGAAGAACTTGATATCCTGAAGAGCGTTCAAGCTACTATG
ATTCTTCATGATCTACCGTATACAGAAGTTAAAACCGGCAGGGTTCATGCAGCTAGGAGG
CTTTTTGAGTATCTTTCAGAAAACGCCCTTGATTTCCCTGTGATACATCACTTGCAGTTT
CCCAAAGGAATTCATAGGGATGACTTGGTCATTGGAGCCGGAAGCAATGCAGGAGCTCTT
TTGGTGGATGGTCTTGGAGATGGCCTCATGTTAGAAGCCCCGGATCAAGATTTCGAGTTT
CTGAGGAATACATCATTCAATTTACTGCAAGGTTGCAGAATGAGAAATACAAAAACTGAA
TACGTGTCGTGTCCATCCTGTGGACGGACTTTATTCGATCTGCAAGAGATAAGCGCAGAA
ATAAGAGAAAAGACATCCCACTTGCCTGGTGTTTCAATTGCAATTATGGGCTGCATTGTG
AATGGACCTGGTGAGATGGCTGATGCCGATTTTGGCTATGTTGGCGGTGCTCCTGGGAAA
ATCGACCTTTACGTAGGAAAGACGGTGGTCAAAAGAGGGATCGACATGTCACAAGCAACA
GATGCACTAATCCAGCTAATTAAGGATAATGGCCGCTGGGTTGAGCCTCCAACTGAAGAG
TAA
>Isoform0011974
ATGGCAAGTGGAGCTGTCCCAGCTTCTTTTACAGGTCTAAAGACCAATGAAAATGGATTG
GGGTTTGCTAAAAGTATGAATTTTGTTAAAGTATCTGACAAACAAAGAGTTAAATTTGTC
CGAAATAAGGTTTCTGTGATCAGAAATTCTAATCCTGGCCGGGAAACAGTTGAACTTGAG
CCTGCATCAGAAGGGAGTCCTTTATTAGTACCAAGACAAAAGTACTGTGAATCCGTACAC
AAAACCATCCGAAGGAAAACCCGTACTGTCATGGTTGGAAATGTGGGCATTGGTAGTGAT
CATCCCATACGGATTCAAACAATGACTACGTCAGATACAAAGGATGTTGCTGGAACAGTA
GCAGAGGTAATGAGAATAGCTGACAAAGGAGCAGATCTTGTACGAATAACAGTACAAGGA
AAAAAGGAAGCAGATGCTTGTTACGAGATAAAAAATACTCTTGTTCAGAAGAACTACAAC
ATTCCTCTTGTGGCTGATATTCATTTTGCTCCTTTGGTTGCTCTGCGTGTTGCTGAATGC
TTTGACAAAATCCGAGTCAACCCTGGAAACTTTGCTGACCGACGAGCTCAGTTTGAACAG
CTGGAATACACAGAAGACGAATATCAGAAGGAACTTGAGCATATCGAGCAGGTGTTTACA
CCTCTAGTTGAGAAATGCAAGCAATATGGGCGAGCTATACGAATTGGTACAAACCACGGA
AGCCTTTCAGACCGCATAATGAGCTATTATGGGGATTCCCCAAGGGGAATGGTGGAATCT
GCGTTTGAGTTTGCTAGGATTTGCCGTAAATTGGATTACCACAATTTCGTATTTTCAATG
AAAGCAAGCAACCCTGTTGTCATGGTTGAGGCCTACCGACTCCTCGTAGCTGAAATGTAT
GTTTTAGGATGGGATTATCCGTTACATCTTGGAGTTACAGAAGCTGGTGAGGGGGAGGAT
GGACGCATGAAATCTGCTATTGGTATCGGAACGCTTCTTCAGGATGGCTTGGGTGACACC
ATTAGAGTTTCGCTTACTGAACCACCGGAGGAGGAGATCGACCCCTGTAAAAGGTTGGCT
AACCTTGGTACAAGAGCTGCTGAGCTTCAGCAAGGAGTGGCGCCGTTTGAAGAGAAGCAC
AGGCGTTATTTTGACTTCCAACGTAGGGCAGGTCAATTGCCAGTGCAAATTGAGGGGGAG
GAGGTGGACTATAGAGGTGTTCTACACCGTGATGGTTCTGTTCTCATGTCTGTTTCTCTG
GATCAGTTGAAGAATCCCGAAACTCTTTACAGATCATTAGCAGCGAAATTGGTGATCGGC
ATGCCATTTAAGGATCTTGCAACTGTGGACTCAATTTTGTTAAGAGAACTTCCTTCAGTT
GATGATAAAGACGCCAGACTAGCTCTAAAAAGGTTGATAGACATAAGCATGGGTATTATA
ACGCCTTTGTCCGAGCAATTAACAAAGCCTTTGCCGCACGCCATTGTTTTGGTAACTCTC
AAGGAATTATCGAGTGGAGCCCACAAGCTTCTACCTGAAGGAACACGGTTGGTTATATCT
GTACGTGGAGACGAACCAAAGGAAGAACTTGATATCCTGAAGAGCGTTCAAGCTACTATG
ATTCTTCATGATCTACCGTATACAGAAGTTAAAACTGGCAGGGTTCATGCAGCTAGGAGG
CTTTTTGAGTATCTTTCAGAAAACGCCCTTGATTTCCCTGTGATACATCACTTGCAGTTT
CCCAAAGGAATTCATAGGGATGACTTGGTCATTGGAGCCGGAAGCAATGCAGGAGCTCTT
TTGGTGGATGGTCTTGGAGATGGCCTCATGTTAGAAGCCCCGGATCAAGATTTCGAGTTT
CTGAGGAATACATCATTCAATTTACTGCAAGGTTGCAGAATGAGAAATACAAAAACTGAA
TACGTGTCGTGTCCATCCTGTGGACGGACTTTATTCGATCTGCAAGAGATAAGCGCAGAA
ATAAGAGAAAAGACATCCCACTTGCCTGGTGTTTCAATTGCAATTATGGGCTGCATTGTG
AATGGACCTGGTGAGATGGCTGATGCCGATTTTGGCTATGTTGGCGGTGCTCCTGGGAAA
ATCGACCTTTACGTAGGAAAGACGGTGGTCAAAAGAGGGATCGACATGTCACAAGCAACA
GATGCACTAATCCAGCTAATTAAGGATAATGGCCGCTGGGTTGAGCCTCCAACTGAAGAG
TAA
>Isoform0011998
ATGGCAAGTGGAGCTGTCCCAGCTTCTTTTACAGGTCTAAAGACCAATGAAAATGGATTG
GGGTTTGCTAAAAGTATGAATTTTGTTAAAGTATCTGACAAACAAAGAGTTAAATTTGTC
CGAAATAAGGTTTCTGTGATCAGAAATTCTAATCCTGGCCGGGAAACAGTTGAACTTGAG
CCTGCATCAGAAGGGAGTCCTTTATTAGTACCAAGACAAAAGTACTGTGAATCCGTACAC
AAAACCATCCGAAGGAAAACCCGTACTGTCATGGTTGGAAATGTGGGCATTGGTAGTGAT
CATCCCATACGGATTCAAACAATGACTACGTCAGATACAAAGGATGTTGCTGGAACAGTA
GCAGAGGTAATGAGAATAGCTGACAAAGGAGCAGATCTTGTACGAATAACAGTACAAGGA
AAAAAGGAAGCAGATGCTTGTTACGAGATAAAAAATACTCTTGTTCAGAAGAACTACAAC
ATTCCTCTTGTGGCTGATATTCATTTTGCTCCTTTGGTTGCTCTGCGTGTTGCTGAATGC
TTTGACAAAATCCGAGTCAACCCTGGAAACTTTGCTGACCGACGAGCTCAGTTTGAACAG
CTGGAATACACAGAAGACGAATATCAGAAGGAACTTGAGCATATCGAGCAGGTGTTTACA
CCTCTAGTTGAGAAATGCAAGCAATATGGGCGAGCTATACGAATTGGTACAAACCACGGA
AGCCTTTCAGACCGCATAATGAGCTATTATGGGGATTCCCCAAGGGGAATGGTGGAATCT
GCGTTTGAGTTTGCTAGGATTTGCCGTAAATTGGATTACCACAATTTCGTATTTTCAATG
AAAGCAAGCAACCCTGTTGTCATGGTTGAGGCCTACCGACTCCTCGTAGCTGAAATGTAT
GTTTTAGGATGGGATTATCCGTTACATCTTGGAGTTACAGAAGCTGGTGAGGGGGAGGAT
GGACGCATGAAATCTGCTATTGGTATCGGAACGCTTCTTCAGGATGGCTTGGGTGACACC
ATTAGAGTTTCGCTTACTGAACCACCGGAGGAGGAGATCGACCCCTGTAAAAGGTTGGCT
AACCTTGGTACAAGAGCTGCTGAGCTTCAGCAAGGAGTGGCGCCGTTTGAAGAGAAGCAC
AGGCGTTATTTTGACTTCCAACGTAGGGCAGGTCAATTGCCAGTGCAAATTGAGGGGGAG
GAGGTGGACTATAGAGGTGTTCTACACCGTGATGGTTCTGTTCTCATGTCTGTTTCTCTG
GATCAGTTGAAGAATCCCGAAACTCTTTACAGATCATTAGCAGCGAAATTGGTGATCGGC
ATGCCATTTAAGGATCTTGCAACTGTGGACTCAATTTTGTTAAGAGAACTTCCTTCAGTT
GATGATAAAGACGCCAGACTAGCTCTAAAAAGGTTGATAGACATAAGCATGGGTATTATA
ACGCCTTTGTCCGAGCAATTAACAAAGCCTTTGCCGCACGCCATTGTTTTGGTAACTCTC
AAGGAATTATCGAGTGGAGCCCACAAGCTTCTACCTGAAGGAACACGGTTGGTTATATCT
GTACGTGGAGACGAACCAAAGGAAGAACTTGATATCCTGAAGAGCGTTCAAGCTACTATG
ATTCTTCATGATCTACCGTATACAGAAGTTAAAACTGGCAGGGTTCATGCAGCTAGGAGG
CTTTTTGAGTATCTTTCAGAAAACGCCCTTGATTTCCCTGTGATACATCACTTGCAGTTT
CCCAAAGGAATTCATAGGGATGACTTGGTCATTGGAGCCGGAAGCAATGCAGGAGCTCTT
TTGGTGGATGGTCTTGGAGATGGCCTCATGTTAGAAGCCCCGGATCAAGATTTCGAGTTT
CTGAGGAATACATCATTCAATTTACTGCAAGGTTGCAGAATGAGAAATACAAAAACTGAA
TACGTGTCGTGTCCATCCTGTGGACGGACTTTATTCGATCTGCAAGAGATAAGCGCAGAA
ATAAGAGAAAAGACATCCCACTTGCCTGGTGTTTCAATTGCAATTATGGGCTGCATTGTG
AATGGACCTGGTGAGATGGCTGATGCCGATTTTGGCTATGTTGGCGGTGCTCCTGGGAAA
ATCGACCTTTACGTAGGAAAGACGGTGGTCAAAAGAGGGATCGACATGTCACAAGCAACA
GATGCACTAATCCAGCTAATTAAGGATAATGGCCGCTGGGTTGAGCCTCCAACTGAAGAG
TAA
>Isoform0012387
ATGGCAAGTGGAGCTGTCCCAGCTTCTTTTACAGGTCTAAAGACCAATGAAAATGGATTG
GGGTTTGCTAAAAGTATGAATTTTGTTAAAGTATCTGACAAACAAAGAGTTAAATTTGTC
CGAAATAAGGTTTCTGTGATCAGAAATTCTAATCCTGGCCGGGAAACAGTTGAACTTGAG
CCTGCATCAGAAGGGAGTCCTTTATTAGTACCAAGACAAAAGTACTGTGAATCCGTACAC
AAAACCATCCGAAGGAAAACCCGTACTGTCATGGTTGGAAATGTGGGCATTGGTAGTGAT
CATCCCATACGGATTCAAACAATGACTACGTCAGATACAAAGGATGTTGCTGGAACAGTA
GCAGAGGTAATGAGAATAGCTGACAAAGGAGCAGATCTTGTACGAATAACAGTACAAGGA
AAAAAGGAAGCAGATGCTTGTTACGAGATAAAAAATACTCTTGTTCAGAAGAACTACAAC
ATTCCTCTTGTGGCTGATATTCATTTTGCTCCTTTGGTTGCTCTGCGTGTTGCTGAATGC
TTTGACAAAATCCGAGTCAACCCTGGAAACTTTGCTGACCGACGAGCTCAGTTTGAACAG
CTGGAATACACAGAAGACGAATATCAGAAGGAACTTGAGCATATCGAGCAGGTGTTTACA
CCTCTAGTTGAGAAATGCAAGCAATATGGGCGAGCTATACGAATTGGTACAAACCACGGA
AGCCTTTCAGACCGCATAATGAGCTATTATGGGGATTCCCCAAGGGGAATGGTGGAATCT
GCGTTTGAGTTTGCTAGGATTTGCCGTAAATTGGATTACCACAATTTCGTATTTTCAATG
AAAGCAAGCAACCCTGTTGTCATGGTTGAGGCCTACCGACTCCTCGTAGCTGAAATGTAT
GTTTTAGGATGGGATTATCCGTTACATCTTGGAGTTACAGAAGCTGGTGAGGGGGAGGAT
GGACGCATGAAATCTGCTATTGGTATCGGAACGCTTCTTCAGGATGGCTTGGGTGACACC
ATTAGAGTTTCGCTTACTGAACCACCGGAGGAGGAGATCGACCCCTGTAAAAGGTTGGCT
AACCTTGGTACAAGAGCTGCTGAGCTTCAGCAAGGAGTGGCGCCGTTTGAAGAGAAGCAC
AGGCGTTATTTTGACTTCCAACGTAGGGCAGGTCAATTGCCAGTGCAAATTGAGGGGGAG
GAGGTGGACTATAGAGGTGTTCTACACCGTGATGGTTCTGTTCTCATGTCTGTTTCTCTG
GATCAGTTGAAGAATCCCGAAACTCTTTACAGATCATTAGCAGCGAAATTGGTGATCGGC
ATGCCATTTAAGGATCTTGCAACTGTGGACTCAATTTTGTTAAGAGAACTTCCTTCAGTT
GATGATAAAGACGCCAGACTAGCTCTAAAAAGGTTGATAGACATAAGCATGGGTATTATA
ACGCCTTTGTCCGAGCAATTAACAAAGCCTTTGCCGCACGCCATTGTTTTGGTAACTCTC
AAGGAATTATCGAGTGGAGCCCACAAGCTTCTACCTGAAGGAACACGGTTGGTTATATCT
GTACGTGGAGACGAACCAAAGGAAGAACTTGATATCCTGAAGAGCGTTCAAGCTACTATG
ATTCTTCATGATCTACCGTATACAGAAGTTAAAACTGGCAGGGTTCATGCAGCTAGGAGG
CTTTTTGAGTATCTTTCAGAAAACGCCCTTGATTTCCCTGTGATACATCACTTGCAGTTT
CCCAAAGGAATTCATAGGGATGACTTGGTCATTGGAGCCGGAAGCAATGCAGGAGCTCTT
TTGGTGGATGGTCTTGGAGATGGCCTCATGTTAGAAGCCCCGGATCAAGATTTCGAGTTT
CTGAGGAATACATCATTCAATTTACTGCAAGGTTGCAGAATGAGAAATACAAAAACTGAA
TACGTGTCGTGTCCATCCTGTGGACGGACTTTATTCGATCTGCAAGAGATAAGCGCAGAA
ATAAGAGAAAAGACATCCCACTTGCCTGGTGTTTCAATTGCAATTATGGGCTGCATTGTG
AATGGACCTGGTGAGATGGCTGATGCCGATTTTGGCTATGTTGGCGGTGCTCCTGGGAAA
ATCGACCTTTACGTAGGAAAGACGGTGGTCAAAAGAGGGATCGACATGTCACAAGCAACA
GATGCACTAATCCAGCTAATTAAGGATAATGGCCGCTGGGTTGAGCCTCCAACTGAAGAG
TAA
>Isoform0012399
ATGGCAAGTGGAGCTGTCCCAGCTTCTTTTACAGGTCTAAAGACCAATGAAAATGGATTG
GGGTTTGCTAAAAGTATGAATTTTGTTAAAGTATCTGACAAACAAAGAGTTAAATTTGTC
CGAAATAAGGTTTCTGTGATCAGAAATTCTAATCCTGGCCGGGAAACAGTTGAACTTGAG
CCTGCATCAGAAGGGAGTCCTTTATTAGTACCAAGACAAAAGTACTGTGAATCCGTACAC
AAAACCATCCGAAGGAAAACCCGTACTGTCATGGTTGGAAATGTGGGCATTGGTAGTGAT
CATCCCATACGGATTCAAACAATGACTACGTCAGATACAAAGGATGTTGCTGGAACAGTA
GCAGAGGTAATGAGAATAGCTGACAAAGGAGCAGATCTTGTACGAATAACAGTACAAGGA
AAAAAGGAAGCAGATGCTTGTTACGAGATAAAAAATACTCTTGTTCAGAAGAACTACAAC
ATTCCTCTTGTGGCTGATATTCATTTTGCTCCTTTGGTTGCTCTGCGTGTTGCTGAATGC
TTTGACAAAATCCGAGTCAACCCTGGAAACTTTGCTGACCGACGAGCTCAGTTTGAACAG
CTGGAATACACAGAAGACGAATATCAGAAGGAACTTGAGCATATCGAGCAGGTGTTTACA
CCTCTAGTTGAGAAATGCAAGCAATATGGGCGAGCTATACGAATTGGTACAAACCACGGA
AGCCTTTCAGACCGCATAATGAGCTATTATGGGGATTCCCCAAGGGGAATGGTGGAATCT
GCGTTTGAGTTTGCTAGGATTTGCCGTAAATTGGATTACCACAATTTCGTATTTTCAATG
AAAGCAAGCAACCCTGTTGTCATGGTTGAGGCCTACCGACTCCTCGTAGCTGAAATGTAT
GTTTTAGGATGGGATTATCCGTTACATCTTGGAGTTACAGAAGCTGGTGAGGGGGAGGAT
GGACGCATGAAATCTGCTATTGGTATCGGAACGCTTCTTCAGGATGGCTTGGGTGACACC
ATTAGAGTTTCGCTTACTGAACCACCGGAGGAGGAGATCGACCCCTGTAAAAGGTTGGCT
AACCTTGGTACAAGAGCTGCTGAGCTTCAGCAAGGAGTGGCGCCGTTTGAAGAGAAGCAC
AGGCGTTATTTTGACTTCCAACGTAGGGCAGGTCAATTGCCAGTGCAAATTGAGGGGGAG
GAGGTGGACTATAGAGGTGTTCTACACCGTGATGGTTCTGTTCTCATGTCTGTTTCTCTG
GATCAGTTGAAGAATCCCGAAACTCTTTACAGATCATTAGCAGCGAAATTGGTGATCGGC
ATGCCATTTAAGGATCTTGCAACTGTGGACTCAATTTTGTTAAGAGAACTTCCTTCAGTT
GATGATAAAGACGCCAGACTAGCTCTAAAAAGGTTGATAGACATAAGCATGGGTATTATA
ACGCCTTTGTCCGAGCAATTAACAAAGCCTTTGCCGCACGCCATTGTTTTGGTAACTCTC
AAGGAATTATCGAGTGGAGCCCACAAGCTTCTACCTGAAGGAACACGGTTGGTTATATCT
GTACGTGGAGACGAACCAAAGGAAGAACTTGATATCCTGAAGAGCGTTCAAGCTACTATG
ATTCTTCATGATCTACCGTATACAGAAGTTAAAACTGGCAGGGTTCATGCAGCTAGGAGG
CTTTTTGAGTATCTTTCAGAAAACGCCCTTGATTTCCCTGTGATACATCACTTGCAGTTT
CCCAAAGGAATTCATAGGGATGACTTGGTCATTGGAGCCGGAAGCAATGCAGGAGCTCTT
TTGGTGGATGGTCTTGGAGATGGCCTCATGTTAGAAGCCCCGGATCAAGATTTCGAGTTT
CTGAGGAATACATCATTCAATTTACTGCAAGGTTGCAGAATGAGAAATACAAAAACTGAA
TACGTGTCGTGTCCATCCTGTGGACGGACTTTATTCGATCTGCAAGAGATAAGCGCAGAA
ATAAGAGAAAAGACATCCCACTTGCCTGGTGTTTCAATTGCAATTATGGGCTGCATTGTG
AATGGACCTGGTGAGATGGCTGATGCCGATTTTGGCTATGTTGGCGGTGCTCCTGGGAAA
ATCGACCTTTACGTAGGAAAGACGGTGGTCAAAAGAGGGATCGACATGTCACAAGCAACA
GATGCACTAATCCAGCTAATTAAGGATAATGGCCGCTGGGTTGAGCCTCCAACTGAAGAG
TAA
>Isoform0012403
ATGGCAAGTGGAGCTGTCCCAGCTTCTTTTACAGGTCTAAAGACCAATGAAAATGGATTG
GGGTTTGCTAAAAGTATGAATTTTGTTAAAGTATCTGACAAACAAAGAGTTAAATTTGTC
CGAAATAAGGTTTCTGTGATCAGAAATTCTAATCCTGGCCGGGAAACAGTTGAACTTGAG
CCTGCATCAGAAGGGAGTCCTTTATTAGTACCAAGACAAAAGTACTGTGAATCCGTACAC
AAAACCATCCGAAGGAAAACCCGTACTGTCATGGTTGGAAATGTGGGCATTGGTAGTGAT
CATCCCATACGGATTCAAACAATGACTACGTCAGATACAAAGGATGTTGCTGGAACAGTA
GCAGAGGTAATGAGAATAGCTGACAAAGGAGCAGATCTTGTACGAATAACAGTACAAGGA
AAAAAGGAAGCAGATGCTTGTTACGAGATAAAAAATACTCTTGTTCAGAAGAACTACAAC
ATTCCTCTTGTGGCTGATATTCATTTTGCTCCTTTGGTTGCTCTGCGTGTTGCTGAATGC
TTTGACAAAATCCGAGTCAACCCTGGAAACTTTGCGGACCGACGAGCTCAGTTTGAACAG
CTGGAATACACAGAAGACGAATATCAGAAGGAACTTGAGCATATCGAGCAGGTGTTTACA
CCTCTAGTTGAGAAATGCAAGCAATATGGGCGAGCTATACGAATTGGTACAAACCACGGA
AGCCTTTCAGACCGCATAATGAGCTATTATGGGGATTCCCCAAGGGGAATGGTGGAATCT
GCATTTGAGTTTGCTAGGATTTGCCGTAAATTGGATTACCACAATTTCGTGTTTTCAATG
AAAGCAAGCAACCCTGTTGTCATGGTTGAGGCCTACCGACTGCTCGTAGCTGAAATGTAT
GTTTTAGGATGGGATTATCCGTTACATCTTGGAGTTACAGAAGCTGGTGAGGGGGAGGAT
GGACGCATGAAATCTGCTATTGGTATCGGAACGCTTCTTCAGGATGGCTTGGGTGACACC
ATTAGAGTTTCGCTTACTGAACCACCGGAGGAGGAGATCGACCCCTGTAAAAGGTTGGCT
AACCTTGGTACAAGAGCTGCTGAGCTTCAGCAAGGAGTGGCGCCGTTTGAAGAGAAGCAC
AGACGTTATTTTGACTTCCAACGTAGGGCAGGTCAATTGCCGGTGCAATTGGAGGGGGAA
GAGGTGGACTATAGAGGTGTTCTACACCGTGATGGTTCTGTTCTCATGTCTGTTTCTCTG
GATCAGTTGAAGAATCCCGAAACTCTTTACAGATCATTAGCAGCAAAATTGGTGATCGGC
ATGCCATTTAAGGATCTTGCAACTGTGGACTCAATTTTGTTAAGAGAACTTCCTTCAGTT
GATGATAAAGACGCCAGACTAGCTCTAAAAAGGTTGATAGACATAAGCATGGGTATTATA
ACGCCTTTGTCCGAGCAATTAACAAAGCCTTTGCCGCACGCCATTGTTTTGGTAACTCTC
AAGGAATTATCGAGTGGAGCCCACAAGCTTCTACCTGAAGGAACACGGTTGGTTATATCT
GTACGTGGAGACGAACCAAAGGAAGAACTTGATATCCTGAAGAGCGTTCAAGCTACTATG
ATTCTTCATGATCTACCGTATACAGAAGTTAAAACTGGCAGGGTTCATGCAGCTAGGAGG
CTTTTTGAGTATCTTTCAGAAAACGCCCTTGATTTCCCTGTGATACATCACTTGCAGTTT
CCCAAAGGAATTCATAGGGATGACTTGGTCATTGGAGCCGGAAGCAATGCAGGAGCTCTT
TTGGTGGATGGTCTTGGAGATGGCCTCATGTTAGAAGCCCCGGATCAAGATTTCGAGTTT
CTGAGGAATACATCATTCAATTTACTGCAAGGTTGCAGAATGAGAAATACAAAAACTGAA
TACGTGTCGTGTCCATCCTGTGGACGGACTTTATTCGATCTGCAAGAGATAAGCGCAGAA
ATAAGAGAAAAGACATCCCACTTGCCTGGTGTTTCAATTGCAATTATGGGCTGCATTGTG
AATGGACCTGGTGAGATGGCTGATGCCGATTTTGGCTATGTTGGCGGTGCTCCTGGGAAA
ATCGACCTTTACGTAGGAAAGACGGTGGTCAAAAGAGGGATCGACATGTCACAAGCAACA
GATGCACTAATCCAGCTAATTAAGGATAATGGCCGCTGGGTTGAGCCTCCAACTGAAGAG
TAA
>Isoform0013732
ATGGCAAGTGGAGCTGTCCCAGCTTCTTTTACAGGTCTAAAGACCAATGAAAATGGATTG
GGGTTTGCTAAAAGTATGAATTTTGTTAAAGTATCTGACAAACAAAGAGTTAAATTTGTC
CGAAATAAGGTTTCTGTGATCAGAAATTCTAATCCTGGCCGGGAAACAGTTGAACTTGAG
CCTGCATCAGAAGGGAGTCCTTTATTAGTACCAAGACAAAAGTACTGTGAATCCGTACAC
AAAACCATCCGAAGGAAAACCCGTACTGTCATGGTTGGAAATGTGGGCATTGGTAGTGAT
CATCCCATACGGATTCAAACAATGACTACGTCAGATACAAAGGATGTTGCTGGAACAGTA
GCAGAGGTAATGAGAATAGCTGACAAAGGAGCAGATCTTGTACGAATAACAGTACAAGGA
AAAAAGGAAGCAGATGCTTGTTACGAGATAAAAAATACTCTTGTTCAGAAGAACTACAAC
ATTCCTCTTGTGGCTGATATTCATTTTGCTCCTTTGGTTGCTCTGCGTGTTGCTGAATGC
TTTGACAAAATCCGAGTCAACCCTGGAAACTTTGCTGACCGACGAGCTCAGTTTGAACAG
CTGGAATACACAGAAGACGAATATCAGAAGGAACTTGAGCATATCGAGCAGGTGTTTACA
CCTCTAGTTGAGAAATGCAAGCAATATGGGCGAGCTATACGAATTGGTACAAACCACGGA
AGCCTTTCAGACCGCATAATGAGCTATTATGGGGATTCCCCAAGGGGAATGGTGGAATCT
GCGTTTGAGTTTGCTAGGATTTGCCGTAAATTGGATTACCACAATTTCGTATTTTCAATG
AAAGCAAGCAACCCTGTTGTCATGGTTGAGGCCTACCGACTCCTCGTAGCTGAAATGTAT
GTTTTAGGATGGGATTATCCGTTACATCTTGGAGTTACAGAAGCTGGTGAGGGGGAGGAT
GGACGCATGAAATCTGCTATTGGTATCGGAACGCTTCTTCAGGATGGCTTGGGTGACACC
ATTAGAGTTTCGCTTACTGAACCACCGGAGGAGGAGATCGACCCCTGTAAAAGGTTGGCT
AACCTTGGTACAAGAGCTGCTGAGCTTCAGCAAGGAGTGGCGCCGTTTGAAGAGAAGCAC
AGGCGTTATTTTGACTTCCAACGTAGGGCAGGTCAATTGCCAGTGCAAATTGAGGGGGAG
GAGGTGGACTATAGAGGTGTTCTACACCGTGATGGTTCTGTTCTCATGTCTGTTTCTCTG
GATCAGTTGAAGAATCCCGAAACTCTTTACAGATCATTAGCAGCGAAATTGGTGATCGGC
ATGCCATTTAAGGATCTTGCAACCGTGGACTCGATTTTGTTAAGAGAACTTCCTTCAGTT
GATGATAAAGACGCCAGACTAGCTCTAAAAAGGTTGATAGACATAAGCATGGGTATTATA
ACACCTTTGTCCGAGCAATTAACAAAGCCTTTGCCGCACGCCATTGTTTTGGTAACTCTC
AAGGAATTATCGAGTGGAGCCCACAAGCTTCTACCTGAAGGAACACGGTTGGTTATATCT
GTACGTGGAGACGAACCAAAGGAAGAACTTGATATCCTGAAGAGCGTTCAAGCTACTATG
ATTCTTCATGATCTACCGTATACAGAAGTTAAAACCGGCAGGGTTCATGCAGCTAGGAGG
CTTTTTGAGTATCTTTCAGAAAACGCCCTTGATTTCCCTGTGATACATCACTTGCAGTTT
CCCAAAGGAATTCATAGGGATGACTTGGTCATTGGAGCCGGAAGCAATGCAGGAGCTCTT
TTGGTGGATGGTCTTGGAGATGGCCTCATGTTAGAAGCCCCGGATCAAGATTTCGAGTTT
CTGAGGAATACATCATTCAATTTACTGCAAGGTTGCAGAATGAGAAATACAAAAACTGAA
TACGTGTCGTGTCCATCCTGTGGACGGACTTTATTCGATCTGCAAGAGATAAGCGCAGAA
ATAAGAGAAAAGACATCCCACTTGCCTGGTGTTTCAATTGCAATTATGGGCTGCATTGTG
AATGGACCTGGTGAGATGGCTGATGCCGATTTTGGCTATGTTGGCGGTGCTCCTGGGAAA
ATCGACCTTTACGTAGGAAAGACGGTGGTCAAAAGAGGGATCGACATGTCACAAGCAACA
GATGCACTAATCCAGCTAATTAAGGATAATGGCCGCTGGGTTGAGCCTCCAACTGAAGAG
TAA
>Isoform0014253
ATGGCAAGTGGAGCTGTCCCAGCTTCTTTTACAGGTCTAAAGACCAATGAAAATGGATTG
GGGTTTGCTAAAAGTATGAATTTTGTTAAAGTATCTGACAAACAAAGAGTTAAATTTGTC
CGAAATAAGGTTTCTGTGATCAGAAATTCTAATCCTGGCCGGGAAACAGTTGAACTTGAG
CCTGCATCAGAAGGGAGTCCTTTATTAGTACCAAGACAAAAGTACTGTGAATCCGTACAC
AAAACCATCCGAAGGAAAACCCGTACTGTCATGGTTGGAAATGTGGGCATTGGTAGTGAT
CATCCCATACGGATTCAAACAATGACTACGTCAGATACAAAGGATGTTGCTGGAACAGTA
GCAGAGGTAATGAGAATAGCTGACAAAGGAGCAGATCTTGTACGAATAACAGTACAAGGA
AAAAAGGAAGCAGATGCTTGTTACGAGATAAAAAATACTCTTGTTCAGAAGAACTACAAC
ATTCCTCTTGTGGCTGATATTCATTTTGCTCCTTTGGTTGCTCTGCGTGTTGCTGAATGC
TTTGACAAAATCCGAGTCAACCCTGGAAACTTTGCTGACCGACGAGCTCAGTTTGAACAG
CTGGAATACACAGAAGACGAATATCAGAAGGAACTTGAGCATATCGAGCAGGTGTTTACA
CCTCTAGTTGAGAAATGCAAGCAATATGGGCGAGCTATACGAATTGGTACAAACCACGGA
AGCCTTTCAGACCGCATAATGAGCTATTATGGGGATTCCCCAAGGGGAATGGTGGAATCT
GCGTTTGAGTTTGCTAGGATTTGCCGTAAATTGGATTACCACAATTTCGTATTTTCAATG
AAAGCAAGCAACCCTGTTGTCATGGTTGAGGCCTACCGACTCCTCGTAGCTGAAATGTAT
GTTTTAGGATGGGATTATCCGTTACATCTTGGAGTTACAGAAGCTGGTGAGGGGGAGGAT
GGACGCATGAAATCTGCTATTGGTATCGGAACGCTTCTTCAGGATGGCTTGGGTGACACC
ATTAGAGTTTCGCTTACTGAACCACCGGAGGAGGAGATCGACCCCTGTAAAAGGTTGGCT
AACCTTGGTACAAGAGCTGCTGAGCTTCAGCAAGGAGTGGCGCCGTTTGAAGAGAAGCAC
AGGCGTTATTTTGACTTCCAACGTAGGGCAGGTCAATTGCCAGTGCAAATTGAGGGGGAG
GAGGTGGACTATAGAGGTGTTCTACACCGTGATGGTTCTGTTCTCATGTCTGTTTCTCTG
GATCAGTTGAAGAATCCCGAAACTCTTTACAGATCATTAGCAGCGAAATTGGTGATCGGC
ATGCCATTTAAGGATCTTGCAACCGTGGACTCGATTTTGTTAAGAGAACTTCCTTCAGTT
GATGATAAAGACGCCAGACTAGCTCTAAAAAGGTTGATAGACATAAGCATGGGTATTATA
ACACCTTTGTCCGAGCAATTAACAAAGCCTTTGCCGCACGCCATTGTTTTGGTAACTCTC
AAGGAATTATCGAGTGGAGCCCACAAGCTTCTACCTGAAGGAACACGGTTGGTTATATCT
GTACGTGGAGACGAACCAAAGGAAGAACTTGATATCCTGAAGAGCGTTCAAGCTACTATG
ATTCTTCATGATCTACCGTATACAGAAGTTAAAACCGGCAGGGTTCATGCAGCTAGGAGG
CTTTTTGAGTATCTTTCAGAAAACGCCCTTGATTTCCCTGTGATACATCACTTGCAGTTT
CCCAAAGGAATTCATAGGGATGACTTGGTCATTGGAGCCGGAAGCAATGCAGGAGCTCTT
TTGGTGGATGGTCTTGGAGATGGCCTCATGTTAGAAGCCCCGGATCAAGATTTCGAGTTT
CTGAGGAATACATCATTCAATTTACTGCAAGGTTGCAGAATGAGAAATACAAAAACTGAA
TACGTGTCGTGTCCATCCTGTGGACGGACTTTATTCGATCTGCAAGAGATAAGCGCAGAA
ATAAGAGAAAAGACATCCCACTTGCCTGGTGTTTCAATTGCAATTATGGGCTGCATTGTG
AATGGACCTGGTGAGATGGCTGATGCCGATTTTGGCTATGTTGGCGGTGCTCCTGGGAAA
ATCGACCTTTACGTAGGAAAGACGGTGGTCAAAAGAGGGATCGACATGTCACAAGCAACA
GATGCACTAATCCAGCTAATTAAGGATAATGGCCGCTGGGTTGAGCCTCCAACTGAAGAG
TAA
>Isoform0014599
ATGGCAAGTGGAGCTGTCCCAGCTTCTTTTACAGGTCTAAAGACCAATGAAAATGGATTG
GGGTTTGCTAAAAGTATGAATTTTGTTAAAGTATCTGACAAACAAAGAGTTAAATTTGTC
CGAAATAAGGTTTCTGTGATCAGAAATTCTAATCCTGGCCGGGAAACAGTTGAACTTGAG
CCTGCATCAGAAGGGAGTCCTTTATTAGTACCAAGACAAAAGTACTGTGAATCCGTACAC
AAAACCATCCGAAGGAAAACCCGTACTGTCATGGTTGGAAATGTGGGCATTGGTAGTGAT
CATCCCATACGGATTCAAACAATGACTACGTCAGATACAAAGGATGTTGCTGGAACAGTA
GCAGAGGTAATGAGAATAGCTGACAAAGGAGCAGATCTTGTACGAATAACAGTACAAGGA
AAAAAGGAAGCAGATGCTTGTTACGAGATAAAAAATACTCTTGTTCAGAAGAACTACAAC
ATTCCTCTTGTGGCTGATATTCATTTTGCTCCTTTGGTTGCTCTGCGTGTTGCTGAATGC
TTTGACAAAATCCGAGTCAACCCTGGAAACTTTGCGGACCGACGAGCTCAGTTTGAACAG
CTGGAATACACAGAAGACGAATATCAGAAGGAACTTGAGCATATCGAGCAGGTGTTTACA
CCTCTAGTTGAGAAATGCAAGCAATATGGGCGAGCTATACGAATTGGTACAAACCACGGA
AGCCTTTCAGACCGCATAATGAGCTATTATGGGGATTCCCCAAGGGGAATGGTGGAATCT
GCATTTGAGTTTGCTAGGATTTGCCGTAAATTGGATTACCACAATTTCGTGTTTTCAATG
AAAGCAAGCAACCCTGTTGTCATGGTTGAGGCCTACCGACTGCTCGTAGCTGAAATGTAT
GTTTTAGGATGGGATTATCCGTTACATCTTGGAGTTACAGAAGCTGGTGAGGGGGAGGAT
GGACGCATGAAATCTGCTATTGGTATCGGAACGCTTCTTCAGGATGGCTTGGGTGACACC
ATTAGAGTTTCGCTTACTGAACCACCGGAGGAGGAGATCGACCCCTGTAAAAGGTTGGCT
AACCTTGGTACAAGAGCTGCTGAGCTTCAGCAAGGAGTGGCGCCGTTTGAAGAGAAGCAC
AGACGTTATTTTGACTTCCAACGTAGGGCAGGTCAATTGCCGGTGCAATTGGAGGGGGAA
GAGGTGGACTATAGAGGTGTTCTACACCGTGATGGTTCTGTTCTCATGTCTGTTTCTCTG
GATCAGTTGAAGAATCCCGAAACTCTTTACAGATCATTAGCAGCAAAATTGGTGATCGGC
ATGCCATTTAAGGATCTTGCAACTGTGGACTCAATTTTGTTAAGAGAACTTCCTTCAGTT
GATGATAAAGACGCCAGACTAGCTCTAAAAAGGTTGATAGACATAAGCATGGGTATTATA
ACGCCTTTGTCCGAGCAATTAACAAAGCCTTTGCCGCACGCCATTGTTTTGGTAACTCTC
AAGGAATTATCGAGTGGAGCCCACAAGCTTCTACCTGAAGGAACACGGTTGGTTATATCT
GTACGTGGAGACGAACCAAAGGAAGAACTTGATATCCTGAAGAGCGTTCAAGCTACTATG
ATTCTTCATGATCTACCGTATACAGAAGTTAAAACTGGCAGGGTTCATGCAGCTAGGAGG
CTTTTTGAGTATCTTTCAGAAAACGCCCTTGATTTCCCTGTGATACATCACTTGCAGTTT
CCTAAAGGAATTCATAGGGATGACTTGGTCATTGGAGCCGGAAGCAATGCAGGAGCTCTT
TTGGTGGATGGTCTTGGAGATGGCCTCATGTTAGAAGCCCCGGATCAAGATTTCGAGTTT
CTGAGGAATACATCATTCAATTTACTGCAAGGTTGCAGAATGAGAAATACAAAAACTGAA
TACGTGTCGTGTCCATCCTGTGGACGGACTTTATTCGATCTGCAAGAGATAAGCGCAGAA
ATAAGAGAAAAGACATCCCACTTGCCTGGTGTTTCAATTGCAATTATGGGCTGCATTGTG
AATGGACCTGGTGAGATGGCTGATGCCGATTTTGGCTATGTTGGCGGTGCTCCTGGGAAA
ATCGACCTTTACGTAGGAAAGACGGTGGTCAAAAGAGGGATCGACATGTCACAAGCAACA
GATGCACTAATCCAGCTAATTAAGGATAATGGCCGCTGGGTTGAGCCTCCAACTGAAGAG
TAA
>Isoform0014857
ATGAATTTTGTTAAAGTATCTGACAAACAAAGAGTTAAATTTGTCCGAAATAAGGTTTCT
GTGATCAGAAATTCTAATCCTGGCCGGGAAACAGTTGAACTTGAGCCTGCATCAGAAGGG
AGTCCTTTATTAGTACCAAGACAAAAGTACTGTGAATCCGTACACAAAACCATCCGAAGG
AAACCCGTACTGTCATGGTTGGAAATGTGGGCATTGGTAGTGATCATCCCATACGGATTC
AAACAATGACTACGTCAGATACAAAGGATGTTGCTGGAACAGTAGCAGAGGTAATGAGAA
TAGCTGACAAAGGAGCAGATCTTGTACGAATAACAGTACAAGGAAAAAAGGAAGCAGATG
CTTGTTACGAGATAAAAAATACTCTTGTTCAGAAGAACTACAACATTCCTCTTGTGGCTG
ATATTCATTTTGCTCCTTTGGTTGCTCTGCGTGTTGCTGAATGCTTTGACAAAATCCGAG
TCAACCCTGGAAACTTTGCTGACCGACGAGCTCAGTTTGAACAGCTGGAATACACAGAAG
ACGAATATCAGAAGGAACTTGAGCATATCGAGCAGGTGTTTACACCTCTAGTTGAGAAAT
GCAAGCAATATGGGCGAGCTATACGAATTGGTACAAACCACGGAAGCCTTTCAGACCGCA
TAATGAGCTATTATGGGGATTCCCCAAGGGGAATGGTGGAATCTGCGTTTGAGTTTGCTA
GGATTTGCCGTAAATTGGATTACCACAATTTCGTATTTTCAATGAAAGCAAGCAACCCTG
TTGTCATGGTTGAGGCCTACCGACTCCTCGTAGCTGAAATGTATGTTTTAGGATGGGATT
ATCCGTTACATCTTGGAGTTACAGAAGCTGGTGAGGGGGAGGATGGACGCATGAAATCTG
CTATTGGTATCGGAACGCTTCTTCAGGATGGCTTGGGTGACACCATTAGAGTTTCGCTTA
CTGAACCACCGGAGGAGGAGATCGACCCCTGTAAAAGGTTGGCTAACCTTGGTACAAGAG
CTGCTGAGCTTCAGCAAGGAGTGGCGCCGTTTGAAGAGAAGCACAGGCGTTATTTTGACT
TCCAACGTAGGGCAGGTCAATTGCCAGTGCAAATTGAGGGGGAGGAGGTGGACTATAGAG
GTGTTCTACACCGTGATGGTTCTGTTCTCATGTCTGTTTCTCTGGATCAGTTGAAGAATC
CCGAAACTCTTTACAGATCATTAGCAGCGAAATTGGTGATCGGCATGCCATTTAAGGATC
TTGCAACCGTGGACTCGATTTTGTTAAGAGAACTTCCTTCAGTTGATGATAAAGACGCCA
GACTAGCTCTAAAAAGGTTGATAGACATAAGCATGGGTATTATAACACCTTTGTCCGAGC
AATTAACAAAGCCTTTGCCGCACGCCATTGTTTTGGTAACTCTCAAGGAATTATCGAGTG
GAGCCCACAAGCTTCTACCTGAAGGAACACGGTTGGTTATATCTGTACGTGGAGACGAAC
CAAAGGAAGAACTTGATATCCTGAAGAGCGTTCAAGCTACTATGATTCTTCATGATCTAC
CGTATACAGAAGTTAAAACCGGCAGGGTTCATGCAGCTAGGAGGCTTTTTGAGTATCTTT
CAGAAAACGCCCTTGATTTCCCTGTGATACATCACTTGCAGTTTCCCAAAGGAATTCATA
GGGATGACTTGGTCATTGGAGCCGGAAGCAATGCAGGAGCTCTTTTGGTGGATGGTCTTG
GAGATGGCCTCATGTTAGAAGCCCCGGATCAAGATTTCGAGTTTCTGAGGAATACATCAT
TCAATTTACTGCAAGGTTGCAGAATGAGAAATACAAAAACTGAATACGTGTCGTGTCCAT
CCTGTGGACGGACTTTATTCGATCTGCAAGAGATAAGCGCAGAAATAAGAGAAAAGACAT
CCCACTTGCCTGGTGTTTCAATTGCAATTATGGGCTGCATTGTGAATGGACCTGGTGAGA
TGGCTGATGCCGATTTTGGCTATGTTGGCGGTGCTCCTGGGAAAATCGACCTTTACGTAG
GAAAGACGGTGGTCAAAAGAGGGATCGACATGTCACAAGCAACAGATGCACTAATCCAGC
TAATTAAGGATAATGGCCGCTGGGTTGAGCCTCCAACTGAAGAGTAA
>Isoform0015374
ATGGCAAGTGGAGCTGTCCCAGCTTCTTTTACAGGTCTAAAGACCAATGAAAATGGATTG
GGGTTTGCTAAAAGTATGAATTTTGTTAAAGTATCTGACAAACAAAGAGTTAAATTTGTC
CGAAATAAGGTTTCTGTGATCAGAAATTCTAATCCTGGCCGGGAAACAGTTGAACTTGAG
CCTGCATCAGAAGGGAGTCCTTTATTAGTACCAAGACAAAAGTACTGTGAATCCGTACAC
AAAACCATCCGAAGGAAAACCCGTACTGTCATGGTTGGAAATGTGGGCATTGGTAGTGAT
CATCCCATACGGATTCAAACAATGACTACGTCAGATACAAAGGATGTTGCTGGAACAGTA
GCAGAGGTAATGAGAATAGCTGACAAAGGAGCAGATCTTGTACGAATAACAGTACAAGGA
AAAAAGGAAGCAGATGCTTGTTACGAGATAAAAAATACTCTTGTTCAGAAGAACTACAAC
ATTCCTCTTGTGGCTGATATTCATTTTGCTCCTTTGGTTGCTCTGCGTGTTGCTGAATGC
TTTGACAAAATCCGAGTCAACCCTGGAAACTTTGCTGACCGACGAGCTCAGTTTGAACAG
CTGGAATACACAGAAGACGAATATCAGAAGGAACTTGAGCATATCGAGCAGGTGTTTACA
CCTCTAGTTGAGAAATGCAAGCAATATGGGCGAGCTATACGAATTGGTACAAACCACGGA
AGCCTTTCAGACCGCATAATGAGCTATTATGGGGATTCCCCAAGGGGAATGGTGGAATCT
GCGTTTGAGTTTGCTAGGATTTGCCGTAAATTGGATTACCACAATTTCGTATTTTCAATG
AAAGCAAGCAACCCTGTTGTCATGGTTGAGGCCTACCGACTCCTCGTAGCTGAAATGTAT
GTTTTAGGATGGGATTATCCGTTACATCTTGGAGTTACAGAAGCTGGTGAGGGGGAGGAT
GGACGCATGAAATCTGCTATTGGTATCGGAACGCTTCTTCAGGATGGCTTGGGTGACACC
ATTAGAGTTTCGCTTACTGAACCACCGGAGGAGGAGATCGACCCCTGTAAAAGGTTGGCT
AACCTTGGTACAAGAGCTGCTGAGCTTCAGCAAGGAGTGGCGCCGTTTGAAGAGAAGCAC
AGGCGTTATTTTGACTTCCAACGTAGGGCAGGTCAATTGCCAGTGCAAATTGAGGGGGAG
GAGGTGGACTATAGAGGTGTTCTACACCGTGATGGTTCTGTTCTCATGTCTGTTTCTCTG
GATCAGTTGAAGAATCCCGAAACTCTTTACAGATCATTAGCAGCGAAATTGGTGATCGGC
ATGCCATTTAAGGATCTTGCAACCGTGGACTCGATTTTGTTAAGAGAACTTCCTTCAGTT
GATGATAAAGACGCCAGACTAGCTCTAAAAAGGTTGATAGACATAAGCATGGGTATTATA
ACGCCTTTGTCCGAGCAATTAACAAAGCCTTTGCCGCACGCCATTGTTTTGGTAACTCTC
AAGGAATTATCGAGTGGAGCCCACAAGCTTCTACCTGAAGGAACACGGTTGGTTATATCT
GTACGTGGAGACGAACCAAAGGAAGAACTTGATATCCTGAAGAGCGTTCAAGCTACTATG
ATTCTTCATGATCTACCGTATACAGAAGTTAAAACTGGCAGGGTTCATGCAGCTAGGAGG
CTTTTTGAGTATCTTTCAGAAAACGCCCTTGATTTCCCTGTGATACATCACTTGCAGTTT
CCCAAAGGAATTCATAGGGATGACTTGGTCATTGGAGCCGGAAGCAATGCAGGAGCTCTT
TTGGTGGATGGTCTTGGAGATGGCCTCATGTTAGAAGCCCCGGATCAAGATTTCGAGTTT
CTGAGGAATACATCATTCAATTTACTGCAAGGTTGCAGAATGAGAAATACAAAAACTGAA
TACGTGTCGTGTCCATCCTGTGGACGGACTTTATTCGATCTGCAAGAGATAAGCGCAGAA
ATAAGAGAAAAGACATCCCACTTGCCTGGTGTTTCAATTGCAATTATGGGCTGCATTGTG
AATGGACCTGGTGAGATGGCTGATGCCGATTTTGGCTATGTTGGCGGTGCTCCTGGGAAA
ATCGACCTTTACGTAGGAAAGACGGTGGTCAAAAGAGGGATCGACATGTCACAAGCAACA
GATGCACTAATCCAGCTAATTAAGGATAATGGCCGCTGGGTTGAGCCTCCAACTGAAGAG
TAA
>Isoform0018905
ATGTTGGCGGTGCTCCTGGGAAAATCGACCTTTACGTAGGAAAGACGGTGGTCAAAAGAG
TGATCGACATGTCACAAGCAACAGATGCACTAATCCAGCTAATTAAGGATAATGGCCGCT
GCTGACCGACGAGCTCAGTTTGAACAGCTGGAATACACAGAAGACGAATATCAGAAGGAA
CTTGAGCATATCGAGCAGGTGTTTACACCTCTAGTTGAGAAATGCAAGCAATATGGGCGA
GCTATACGAATTGGTACAAACCACGGAAGCCTTTCAGACCGCATAATGAGCTATTATGGG
GATTCCCCAAGGGGAATGGTGGAATCTGCGTTTGAGTTTGCTAGGATTTGCCGTAAATTG
GATTACCACAATTTCGTATTTTCAATGAAAGCAAGCAACCCTGTTGTCATGGTTGAGGCC
TACCGACTCCTCGTAGCTGAAATGTATGTTTTAGGATGGGATTATCCGTTACATCTTGGA
GTTACAGAAGCTGGTGAGGGGGAGGATGGACGCATGAAATCTGCTATTGGTATCGGAACG
CTTCTTCAGGATGGCTTGGGTGACACCATTAGAGTTTCGCTTACTGAACCACCGGAGGAG
GAGATCGACCCCTGTAAAAGGTTGGCTAACCTTGGTACAAGAGCTGCTGAGCTTCAGCAA
GGAGTGGCGCCGTTTGAAGAGAAGCACAGGCGTTATTTTGACTTCCAACGTAGGGCAGGT
CAATTGCCAGTGCAAATTGAGGGGGAGGAGGTGGACTATAGAGGTGTTCTACACCGTGAT
GGTTCTGTTCTCATGTCTGTTTCTCTGGATCAGTTGAAGAATCCCGAAACTCTTTACAGA
TCATTAGCAGCGAAATTGGTGATCGGCATGCCATTTAAGGATCTTGCAACTGTGGACTCA
ATTTTGTTAAGAGAACTTCCTTCAGTTGATGATAAAGACGCCAGACTAGCTCTAAAAAGG
TTGATAGACATAAGCATGGGTATTATAACGCCTTTGTCCGAGCAATTAACAAAGCCTTTG
CCGCACGCCATTGTTTTGGTAACTCTCAAGGAATTATCGAGTGGAGCCCACAAGCTTCTA
CCTGAAGGAACACGGTTGGTTATATCTGTACGTGGAGACGAACCAAAGGAAGAACTTGAT
ATCCTGAAGAGCGTTCAAGCTACTATGATTCTTCATGATCTACCGTATACAGAAGTTAAA
ACTGGCAGGGTTCATGCAGCTAGGAGGCTTTTTGAGTATCTTTCAGAAAACGCCCTTGAT
TTCCCTGTGATACATCACTTGCAGTTTCCCAAAGGAATTCATAGGGATGACTTGGTCATT
GGAGCCGGAAGCAATGCAGGAGCTCTTTTGGTGGATGGTCTTGGAGATGGCCTCATGTTA
GAAGCCCCGGATCAAGATTTCGAGTTTCTGAGGAATACATCATTCAATTTACTGCAAGGT
TGCAGAATGAGAAATACAAAAACTGAATACGTGTCGTGTCCATCCTTTGGACGGACTTTA
TTCGATCTGCAAGAGATAAGCGCAGAAATAAGAGAAAAGACATCCCACTTGCCTGGTGTT
TCAATTGCAATTATGGGCTGCATTGTGAATGGACCTGGTGAGATGGCTGATGCCGATTTT
GGCTATGTTGGCGGTGCTCCTGGGAAAATCGACCTTTACGTAGGAAAGACGGTGGTCAAA
AGAGTGATCGACATGTCACAAGCAACAGATGCACTAATCCAGCTAATTAAGGATAATGGC
CGCTGGGTTGAGCCTCCAACTGAAGAGTAA
>Isoform0019326
ATGAGAATAGCTGACAAAGGAGCAGATCTTGTACGAATAACA
GTACAAGGAAAAAAGGAAGCAGATGCTTGTTACGAGATAAAAAATACTCTTGTTCAGAAG
AACTACAACATTCCTCTTGTGGCTGATATTCATTTTGCTCCTTTGGTTGCTCTGCGTGTT
GCTGAATGCTTTGACAAAATCCGAGTCAACCCTGGAAACTTTGCTGACCGACGAGCTCAG
TTTGAACAGCTGGAATACACAGAAGACGAATATCAGAAGGAACTTGAGCATATCGAGCAG
GTGTTTACACCTCTAGTTGAGAAATGCAAGCAATATGGGCGAGCTATACGAATTGGTACA
AACCACGGAAGCCTTTCAGACCGCATAATGAGCTATTATGGGGATTCCCCAAGGGGAATG
GTGGAATCTGCGTTTGAGTTTGCTAGGATTTGCCGTAAATTGGATTACCACAATTTCGTA
TTTTCAATGAAAGCAAGCAACCCTGTTGTCATGGTTGAGGCCTACCGACTCCTCGTAGCT
GAAATGTATGTTTTAGGATGGGATTATCCGTTACATCTTGGAGTTACAGAAGCTGGTGAG
GGGGAGGATGGACGCATGAAATCTGCTATTGGTATCGGAACGCTTCTTCAGGATGGCTTG
GGTGACACCATTAGAGTTTCGCTTACTGAACCACCGGAGGAGGAGATCGACCCCTGTAAA
AGGTTGGCTAACCTTGGTACAAGAGCTGCTGAGCTTCAGCAAGGAGTGGCGCCGTTTGAA
GAGAAGCACAGGCGTTATTTTGACTTCCAACGTAGGGCAGGTCAATTGCCAGTGCAAATT
GAGGGGGAGGAGGTGGACTATAGAGGTGTTCTACACCGTGATGGTTCTGTTCTCATGTCT
GTTTCTCTGGATCAGTTGAAGAATCCCGAAACTCTTTACAGATCATTAGCAGCGAAATTG
GTGATCGGCATGCCATTTAAGGATCTTGCAACCGTGGACTCGATTTTGTTAAGAGAACTT
CCTTCAGTTGATGATAAAGACGCCAGACTAGCTCTAAAAAGGTTGATAGACATAAGCATG
GGTATTATAACACCTTTGTCCGAGCAATTAACAAAGCCTTTGCCGCACGCCATTGTTTTG
GTAACTCTCAAGGAATTATCGAGTGGAGCCCACAAGCTTCTACCTGAAGGAACACGGTTG
GTTATATCTGTACGTGGAGACGAACCAAAGGAAGAACTTGATATCCTGAAGAGCGTTCAA
GCTACTATGATTCTTCATGATCTACCGTATACAGAAGTTAAAACCGGCAGGGTTCATGCA
GCTAGGAGGCTTTTTGAGTATCTTTCAGAAAACGCCCTTGATTTCCCTGTGATACATCAC
TTGCAGTTTCCCAAAGGAATTCATAGGGATGACTTGGTCATTGGAGCCGGAAGCAATGCA
GGAGCTCTTTTGGTGGATGGTCTTGGAGATGGCCTCATGTTAGAAGCCCCGGATCAAGAT
TTCGAGTTTCTGAGGAATACATCATTCAATTTACTGCAAGGTTGCAGAATGAGAAATACA
AAAACTGAATACGTGTCGTGTCCATCCTGTGGACGGACTTTATTCGATCTGCAAGAGATA
AGCGCAGAAATAAGAGAAAAGACATCCCACTTGCCTGGTGTTTCAATTGCAATTATGGGC
TGCATTGTGAATGGACCTGGTGAGATGGCTGATGCCGATTTTGGCTATGTTGGCGGTGCT
CCTGGGAAAATCGACCTTTACGTAGGAAAGACGGTGGTCAAAAGAGGGATCGACATGTCA
CAAGCAACAGATGCACTAATCCAGCTAATTAAGGATAATGGCCGCTGGGTTGAGCCTCCA
ACTGAAGAGTAA
>Isoform0021479
ATGGCTTGGGTGACACCATTAGAGTTTCGCTTACTGAACCACCGGAGGAGGAGATCGACC
CCTGTAAAAGGTTGGCTAACCTTGGTACAAGAGCTGCTGAGCTTCAGCAAGGAGTGGCGC
CGTTTGAAGAGAAGCACAGGCGTTATTTTGACTTCCAACGTAGGGCAGGTCAATTGCCAG
TGCAAATTGGAGGGGGAGGAGGTGGACTATAGAGGTGTTCTACACCGTGATGGTTCTGTT
CTCATGTCTGTTTCTCTGGATCAGTTGAAGAATCCCGAAACTCTTTACAGATCATTAGCA
GCGAAATTGGTGATCGGCATGCCATTTAAGGATCTTGCAACCGTGGACTCGATTTTGTTA
AGAGAACTTCCTTCAGTTGATGATAAAGACACCAGACTAGCTCTAAAAAGGTTGATAGAC
ATAAGCATGGGTATTATAACACCTTTGTCCGAGCAATTAACAAAGCCTTTGCCGCACGCC
ATTGTTTTGGTAACTCTCAAGGAATTATCGAGTGGAGCCCACAAGCTTCTACCTGAAGGA
ACACGGTTGGTTATATCTGTACGTGGAGACGAACCAAAGGAAGAACTTGATATCCTGAAG
AGCGTTCAAGCTACTATGATTCTTCATGATCTACCGTATACAGAAGTTAAAACCGGCAGG
GTTCATGCAGCTAGGAGGCTTTTTGAGTATCTTTCAGAAAACGCCCTTGATTTCCCTGTG
ATACATCACTTGCAGTTTCCCAAAGGAATTCATAGGGATGACTTGGTCATTGGAGCCGGA
AGCAATGCAGGAGCTCTTTTGGTGGATGGTCTTGGAGATGGCCTCATGTTAGAAGCCCCG
GATCAAGATTTCGAGTTTCTGAGGAATACATCATTCAATTTACTGCAAGGTTGCAGAATG
AGAAATACAAAAACTGAATACGTGTCGTGTCCATCCTGTGGACGGACTTTATTCGATCTG
CAAGAGATAAGCGCAGAAATAAGAGAAAAGACATCCCACTTGCCTGGTGTTTCAATTGCA
ATTATGGGCTGCATTGTGAATGGACCTGGTGAGATGGCTGATGCCGATTTTGGCTATGTT
GGCGGTGCTCCTGGGAAAATCGACCTTTACGTAGGAAAGACGGTGGTCAAAAGAGGGATC
GACATGTCACAAGCAACAGATGCATTAATCCAGCTAATTAAGGATAATGGCCGCTGGGTT
GAGCCTCCAACTGAAGAGTAA
>Isoform0025366 
ATGTATGTTTTAGGATGGGATTATCCGTTACATCTTGGAGTTACAGAAGCTGGTGAGGGG
GAAGAGGTGGACTATAGAGGTGTTCTACACCGTGATGGTTCTGTTCTCATGTCTGTTTCT
CTGGATCAGTTGAAGAATCCCGAAACTCTTTACAGATCATTAGCAGCAAAATTGGTGATC
GGCATGCCATTTAAGGATCTTGCAACTGTGGACTCAATTTTGTTAAGAGAACTTCCTTCA
GTTGATGATAAAGACGCCAGACTAGCTCTAAAAAGGTTGATAGACATAAGCATGGGTATT
ATAACGCCTTTGTCCGAGCAATTAACAAAGCCTTTGCCGCACGCCATTGTTTTGGTAACT
CTCAAGGAATTATCGAGTGGAGCCCACAAGCTTCTACCTGAAGGAACACGGTTGGTTATA
TCTGTACGTGGAGACGAACCAAAGGAAGAACTTGATATCCTGAAGAGCGTTCAAGCTACT
ATGATTCTTCATGATCTACCGTATACAGAAGTTAAAACTGGCAGGGTTCATGCAGCTAGG
AGGCTTTTTGAGTATCTTTCAGAAAACGCCCTTGATTTCCCTGTGATACATCACTTGCAG
TTTCCCAAAGGAATTCATAGGGATGACTTAGTCATTGGAGCCGGAAGCAATGCAGGAGCT
CTTTTGGTGGATGGTCTTGGAGATGGCCTCATGTTAGAAGCCCCGGATCAAGATTTCGAG
TTTCTGAGGAATACATCATTCAATTTACTGCAAGGTTGCAGAATGAGAAATACAAAAACT
GAATACGTGTCGTGTCCATCCTGTGGACGGACTCTATTCGATCTGCAAGAGATAAGCGCA
GAAATAAGAGAAAAGACATCCCACTTGCCTGGTGTTTCAATTGCAATTATGGGCTGCATT
GTGAATGGACCTGGTGAGATGGCTGATGCCGATTTTGGCTATGTTGGCGGTGCTCCTGGG
AAAATCGACCTTTACGTAGGAAAGACGGTGGTCAAAAGAGGGATCGACATGTCACAAGCA
ACAGATGCACTAATCCAGCTAATTAAGGATAATGGCCGCTGGGTTGAGCCTCCAACTGAA
GAGTAA
>Isoform0026276
ATGGCAATCTCTTTGCAATTCGCTCGTCTCTCAGCCACTCCCTCGGCGGACCTCTCGTTG
CCGGCGGAGTCGAGGATATTTCGCTTCAGGAAACCTTTCTCTGTTCGATGTTCTGCTGCT
GGAGAAGCTCCATCGTCGTCTGTGAGTGTTGACTCGGAGTTTGACACGAAGAAGTTCAGG
CATGACTTGACTAGAAGCGAGATGTACAACCGCAAAGGATTTGGTCATAAAGAGGAAACA
CTTGAACTGATGAATCAAGAGTATACAAGTGACATTATGAAGGTTTTGAAGGAAAATGGA
TACCAATACACTTGGGGAAATGTAACCGTCAAACTTGCTGAGGCATATGGGTTCTGCTGG
GGTGTTGAGCGCGCTGTTCAGATTGCTTATGAAGCCAGAAAACAATTTCCAACCGAGAGG
ATTTGGATCACTAACGAGATTATTCACAATCCAACTGTTAACCAGAGGCTGGAGGACATG
GAAGTGAAGGAAATTCCTAAGGAGGAAGGAAAGAAACAATTTGATGTCGTGGAGAAGGGT
GACGTTGTGGTCTTGCCTGCTTTCGGGGCTGGTCTAGATGAGATGTTAACTTTGAGTGAT
AAAAAGGTTCAGATAGTTGACACTACTTGCCCATGGGTGTCTAAGGTTTGGACTAGCGTT
GAGAAACATAAGAAAGGCGACTATACTTCTATCATCCATGGCAAATATAATCATGAGGAG
ACAGTTGCCACCTCATCTTTTGCAGGAAAATATATCGTTGTAAAAAACATGAAAGAGGCA
ACATATGTTTGTGACTATATTCTGGGAGGTCAACTAGATGGATCTAGCTCAACCAAAGAG
GCATTTTTGGAGAAGTTCAAGTATGCAGTATCTAAGGGTTTTGATCCAGACACTGACCTC
ATAAAAGTTGGTGTTGCAAATCAAACAACGATGTTGAAGGGCGAAACAGAGGAGATTGGT
AAACTAGCTGAACGGACCATGATGCAAAAGTATGGAGTAGAAAATATCAACGAACACTTC
ATGAGTTTCAACACAATATGTGATGCAACACAGGAGAGGCAAGATGCTATGTATAAGCTG
GTTGACGAACCGGTGGATCTTATGCTAGTAATCGGAGGTTGGAACTCAAGCAACACATCA
CATCTGCAGGAGATAGCTGAGGATCGTGGAATCCCATCATATTGGATTGATAGTGAGAAG
AGAATTGGCCCTGGAAATAAAATAAGCTACAAATTAATGCATGGCGAGTTGGTTGAGAAA
GAGAATTGGCTACCCAAAGGTCCTATCACCATAGGGGTGACTTCTGGTGCATCTACTCCT
GATAAGGCCGTGGAAGATGTCCTCAACAAGGTTTTTGACCTTAAACGCGAAGAAGCCTTG
CAACTGGCTTAA
>Isoform0026439 
TTGCAATTCGCTCGTCTCTCAGCCCACTCCCTCGGGCGGATCTCGTTGCCGGCGGAGTCG
AGGATATTTCGCTTCAGGAAACCTTTCTCTGTTCGATGTTCTGCTGCTGGAGAAGCTCCA
TCGTCGTCTGTGAGTGTTGACTCGGAGTTTTGACACGAAGAAGTTCAGGCATGACTTGAC
TAGAAGCGAGATGTACAAACCGCAAAGGATTTGGTCATAAAGAGGAAACACTTGAACTGA
TGAATCAAGAGTATACAAGTGACATTATGAAGGTTTTGAAGGAAAATGGATACCAAATAC
ACTTGGGGGAAATGTAAACTGTCAAACTTGCTGAGGCATATGGGTTCTGCTGGGGTGTTG
AGCGCGCTGTTCAGATTGCTTATGAAGCCCAGAAAAACAATTTCCAACCGAGAGGATTTG
GATCACTAACGAGATTATTCACAATCCAACTGTTAACCAGAGGCTGGAGGGACATGGAAG
TGAAGGAAATTCCTAAGGAGGAAGGAAGAAGAAACAATTTTGATGTCGTGGAGAAGGGTG
ACGTTGTGGTCTTGCCTGCTTTCGGGGGCTGGTCTAGATGAGATGTTAACTTTTGAGTGA
TAAAAAGGTTCAGATAGTTGACACTACTTGCCCATGGGTGTCTAAGGTTTGGACTAGCGT
TGAGAAAACATAAGAAAGGCGACTATACTTCTATCATCCATGGCAAAATATAATCATGAG
GGAGACAGTTGCCCACCTCATCTTTTGCAGGAAAAATATATCGTTGTAAAAAAACATGAA
AGAGGCAACATATGTTTTGTGACTATATTTCTGGGGAGGTCAACTAGATGGATCTAGCTC
AACCAAAGAGGCATTTTTTGGAGAAGTTCAAGTATGCAGTATCTAAGGGTTTTTGATCCA
GACACTGACCTCATAAAAGTTGGTGTTGCAAATCAAAACAACGATGTTGAAGGGCGAAAC
AGAGGAGATTGGTAAAACTAGCTGAACGGACCATGATGCAAAAGTATGGAGTAGAAAAAT
ATCAACGAACACTTCATGAGTTTCAACACAATATGTGATGCAACTCAGGAGAGGCAAGAT
GCTATGTATAAGCTGGTTGACGAACCGGTGGATCTTATGCTAGTAATCGGAGGTTGGAAC
TCAAGCAACACATCACATCTGCAGGAGATAGCTGAGGATCGTGGAATCCCATCATATTGG
ATTGATAGTGAGAAGAGAATTGGCCCTGGAAATAAAAATAAGCTACAAATTAATGCATGG
CGAGTTGGTTGAGAAAGAGAATTGGCTACCCAAAAGGTCCTATCACCATAGGGGTGACTT
CTGGTGCATCTACTCCTGATAAGGGCCGTGGAAGATGTCCCTCAACAAGGTTTTTTGACC
TTAAAACGCGAAGAAGCCTTGCAACTGGCT
>Isoform0026778
ATGGCAATCTCTTTGCAATTCGCTCGTCTCTCAGCCACTCCCTCGGCGGACCTCTCGTTG
CCGGCGGAGTCGAGGATATTTCGCTTCAGGAAACCTTTCTCTGTTCGATGTTCTGCTGCT
GGAGAAGCTCCATCGTCGTCTGTGAGTGTTGACTCGGAGTTTGACACGAAGAAGTTCAGG
CATGACTTGACTAGAAGCGAGATGTACAACCGCAAAGGATTTGGTCATAAAGAGGAAACA
CTTGAACTGATGAATCAAGAGTATACAAGTGACATTATGAAGGTTTTGAAGGAAAATGGA
TACCAATACACTTGGGGAAATGTAACTGTCAAACTTGCTGAGGCATATGGGTTCTGCTGG
GGTGTTGAGCGCGCTGTTCAGATTGCTTATGAAGCCAGAAAACAATTTCCAACCGAGAGG
ATTTGGATCACTAACGAGATTATTCACAATCCAACTGTTAACCAGAGGCTGGAGGACATG
GAAGTGAAGGAAATTCCTAAGGAGGAAGGAAAGAAACAATTTGATGTCGTGGAGAAGGGT
GACGTTGTGGTCTTGCCTGCTTTCGGGGCTGGTCTAGATGAGATGTTAACTTTGAGTGAT
AAAAAGGTTCAGATAGTTGACACTACTTGCCCATGGGTGTCTAAGGTTTGGACTAGCGTT
GAGAAACATAAGAAAGGCGACTATACTTCTATCATCCATGGCAAATATAATCATGAGGAG
ACAGTTGCCACCTCATCTTTTGCAGGAAAATATATCGTTGTAAAAAACATGAAAGAGGCA
ACATATGTTTGTGACTATATTCTGGGAGGTCAACTAGATGGATCTAGCTCAACCAAAGAG
GCATTTTTGGAGAAGTTCAAGTATGCAGTATCTAAGGGTTTTGATCCAGACACTGACCTC
ATAAAAGTTGGTGTTGCAAATCAAACAACGATGTTGAAGGGCGAAACAGAGGAGATTGGT
AAACTAGCTGAACGGACCATGATGCAAAAGTATGGAGTAGAAAATATCAACGAACACTTC
ATGAGTTTCAACACAATATGTGATGCAACACAGGAGAGGCAAGATGCTATGTATAAGCTG
GTTGACGAACCGGTGGATCTTATGCTAGTAATCGGAGGTTGGAACTCAAGCAACACATCA
CATCTGCAGGAGATAGCTGAGGATCGTGGAATCCCATCATATTGGATTGATAGTGAGAAG
AGAATTGGCCCTGGAAATAAAATAAGCTACAAATTAATGCATGGCGAGTTGGTTGAGAAA
GAGAATTGGCTACCCAAAGGTCCTATCACCATAGGGGTGACTTCTGGTGCATCTACTCCT
GATAAGGCCGTGGAAGACGTCCTCAACAAGGTTTTTGACCTTAAACGCAAAGAAGCATTG
CAACTGGCATAA
>Isoform0029895
ATGGCAATCTCTTTGCAATTCGCTCGTCTCTCAGCCACTCCCTCGGCGGACCTCTCGTTG
CCGGCGGAGTCGAGGATATTTCGCTTCAGGAAACCTTTCTCTGTTCGATGTTCTGCTGCT
GGAGAAGCTCCATCGTCGTCTGTGAGTGTTGACTCGGAGTTTGACACGAAGAAGTTCAGG
CATGACTTGACTAGAAGCGAGATGTACAACCGCAAAGGATTTGGTCATAAAGAGGAAACA
CTTGAACTGATGAATCAAGAGTATACAAGTGACATTATGAAGGTTTTGAAGGAAAATGGA
TACCAATACACTTGGGGAAATGTAACTGTCAAACTTGCTGAGGCATATGGGTTCTGCTGG
GGTGTTGAGCGCGCTGTTCAGATTGCTTATGAAGCCAGAAAACAATTTCCAACCGAGAGG
ATTTGGATCACGAACGAGATTATTCACAATCCAACTGTTAACCAGAGGCTGGAGGACATG
GAAGTGAAGGAAATTCCTAAGGAGGAAGGAAAGAAACAATTTGATGTCGTGGAGAAGGGT
GACGTTGTGGTCTTGCCTGCTTTCGGGGCTGGTCTAGATGAGATGTTAACTTTGAGTGAT
AAAAAGGTTCAGATAGTTGACACTACTTGCCCATGGGTGTCTAAGGTTTGGACTAGCGTT
GAGAAACATAAGAAAGGCGACTATACTTCTATCATCCATGGCAAATACAATCATGAGGAG
ACAGTTGCCACATCATCTTTTGCAGGAAAATATATCGTTGTAAAAAACATGAAAGAGGCA
ACATATGTTTGTGACTATATTCTGGGAGGTCAACTAGATGGATCTAGCTCAACCAAAGAG
GCATTTTTGGAGAAGTTCAAGTATGCAGTATCTAAGGGTTTTGATCCAGACACTGACCTC
ATAAAAGTTGGTGTTGCAAATCAAACAACGATGTTGAAGGGCGAAACAGAGGAGATTGGT
AAACTAGCTGAACGGACCATGATGCAAAAGTATGGAGTAGAAAATATCAACGAACACTTC
ATGAGTTTCAACACTATATGTGATGCAACACAGGAGAGGCAAGATGCTATGTATAAGCTG
GTTGACGAACCGGTGGATCTTATGCTAGTAATCGGAGGTTGGAACTCAAGCAACACATCA
CATCTGCAGGAGATAGCTGAGGATCGTGGAATCCCATCATATTGGATTGATAGTGAGAAG
AGAATTGGCCCTGGAAATAAAATAAGCTACAAATTAATGCATGGCGAGTTGGTTGAGAAA
GAGAATTGGCTACCCAAAGGTCCTATCACCATAGGGGTGACTTCTGGTGCATCTACTCCT
GATAAGGCCGTGGAAGATGTCCTCAACAAGGTTTTTGACCTTAAACGCGAAGAAGCCTTG
CAACTGGCTTAA
>Isoform0019838
ATGGTGGCTACTTATGGTGATGGA
GAGCCAACTGATAATGCTGCTCGGTTTTACAAATGGTTTTCTGAGGAAAAAGAGGGGGAT
CCCTGGCTTCAGCAACTTACATATGCTGTATTTGGTTTGGGAAACCGTCAATATGAACAT
TTTAATAAGATTGGGATGGTTATCGATGAACAACTATGTGAACAAGGTGCAAAGAGGCTT
ATTCCATTTGGTCTTGGCGATGATGACCAATGTATCGAGGATGATTTTTCTGCTTGGAGA
GATCAATTGTGGCCTGAACTTGATAATATACTTAGAGACGAGGAGAGTACACCTGCTGCC
ACTCCATATACTGCCGCCATTCTTGAGTATCGTGTTGTGATTCATGATTCTTCTTCTGGA
TTACATGAGAATAAGCAATCGAACATGATGAATGGTAATGCTTCATATGATATCCAACAT
CCATGCGTAGTTAATGTTGCTGTTCAGAGGGAGCTTCACACACCTGAATCAGACCGTTCA
TGCATTCATTTGGAATTTGATCTAGCTGGCACTGGAATTAAATATGAAACTGGAGATCAT
GTGGGTGTTTATGCTGAGAATTGTGAAGAAAATGTTGAAGAAGCTGCGAGATTGTTAGGT
CAACCATTAGACCTGACCTTTTCCATCCATGCTGACAACGAGGATGGCACACCCCTGGGA
GGCTCATTGCCACCTCCTTTTCCAGGCCCGTGCACCCTTCAAACTGCACTTTCTCGTTAT
GCTGATCTTCTAAGTCCTCCAAAAAAAACAGCCTTGGTTGCTTTAGCTGCTCATTCAAGT
GAACCAAGTGAAGCAGAACGGCTAAGATTTTTATCATCTCAGCAAGGAAAGGATGATTAT
TCACAATGGATTGTCGGAAGTCAGAGAAGTCTCCTCGAGGTTTTGGCCGAATTCCCGTCA
GCAAAACCCCCACTTGGTGTATTTTTCGCAGCAATAGCACCTCGTTTACTGCCTCGTTAC
TACTCTATCTCATCTTCACCCAGGTTTGTACCTAATAGAGTTCATGTTACTAGTGCATTA
GTTTATGGGCCAACTCCTACAGGGCGTATTCACAAAGGAGTGTGTTCAACCTGGATGAAG
AATGCAGTTCCCTTAGAGAGGAGCCATGAAAGTAGCCAGGCACCGGTTTTTATCAGGACT
TCAAACTTCAAACTACCAGCTGACCCATCTGTTCCCATTGTCATGATAGGACCTGGTACT
GGCCTGGCTCCATTTAGAGGATTCTTACAGGAAAGGTATGTACTAAAGGAAGAAGGTGCT
CAACTTGGGCCTGCTCTACTGTTTTTCGGTTGTAGAAATCGCAGAATGGATTTCATTTAT
GAGGACGAGCTGAAGAAATATGAAGATGAAGGTGTAATATCCGAGTTGATAGTTGCATTT
TCAAGGGAGGGAGCCCAGAAGGAATATGTGCAGCATAAGATGATGGAAAAGGCAGCTCAA
ATCTGGGATATGCTCTCTCAAGAGGGATATCTTTACGTTTGTGGAGATGCAAAGGGTATG
GCAAGAGACGTGCATCGGTCTCTGCATACCATTGTTCAAGAGCAGGAAAAGGTGAGTTCT
TCAGAGGCAGAGGCCATCGTGAAAAAGCTACAGATGAATGGGCGATATTTAAGGGATGTT
TGGTGA
>Isoform0021768
ATGAAATCTAATGGCTGTGCCAATGGTAAC
ACCGTGTATGATGCCCAACATCCTTGCAGATGTAATGTGATTGTGAAGAAAGAGCTTCAT
ACGCCTGCATCTGATCGCTCCTGCACTCACCTGGAGTTTGACATTTCTGGCTCTGGACTT
TCATATGAAACCGGAGATCATGTTGGTGTTTACTGTGAGAACATCATGGAAACCGTTGAA
GAGGCTGAAAGACTACTTAATTTACCGCCAGAAACTTTCTTCTCAATCCATACCGACAAA
GAGGATGGTACACCAATCAGTGGAAGCTCATTAACACCGCCTTTTCCACCTTGCACTCTA
AGAACCGCACTTTCCAAATACGCAGATCTTCTGAGTGCTCCAAAGAAGTCCGCTTTACTC
GCTCTTGCAGCTTATGCATCTGATCCAAGTGAAGCTGATCGTTTAAAACATCTTGCTTCC
CCTGCCGGAAAGGATGAGTATGCACAGTGGGTCATTGCAAGTCAAAGAAGCCTTCTTGAG
GTCATGAGAGAGTTTCCATCTGCTAAGCCGCCTCTAGGTGTATTCTTTGCCTCAGTTGCT
CCTCGGTTGCAGCCAAGATTCTATTCTATATCATCCTCCCCAAGGATGGAACCCTCTAGA
ATCCATGTCACATGTGCACTCGTTTACGAGAAAACTCCAACAGGAAGAATTCACAATGGT
GTCTGCTCAACATGGATGAAGAATGCTATTCCATTGAGTGAAAGCGCCGAATGCAGCTGG
GCTCCGATTTTTGTGAGGCAGTCCAATTTTAAACTCCCAACTGATACTAAAATGCCTATT
ATAATGATTGGCCCTGGTACTGGATTGGCTCCTTTCAGAGGTTTTCTTCAGGAAAGATTA
GCTTTGAAGAATGAAGGAGCAGAACTTGGCCCAGCAGTTTTCTTTTTTGGGTGTAGGAAC
AGCAAAATGGACTACATATATGAAGACGAGCTAAGCCATTTCGTGGAAACCGGTGCATTG
TCTGAGCTAATTGTTGCATTGTCACGTGAAGGACCAACTAAGCAATACGTGCAGCATAAG
ATGGCAGAGAAGGCTTCGGAAATCTGGGATTTGATATCACAGGGAGCTTACATATATGTA
TGTGGTGATGCTAAAGGGATGGCTAGAGATGTCCACCGCACTCTCCACACCATCATTCAA
GAACAGGGATCTTTGGATAGCTCAAAGACAGAGAGCATGGTGAAGAATCTGCAGATGACT
GGAAGGTATCTGCGCGATGTCTGGTGA
>Isoform0022202
ATGGTTATCGATGAACAACTATGTGAACAA
GGTGCAAAGAGGCTTATTCCATTTGGTCTTGGCGATGATGACCAATGTATCGAGGATGAT
TTTTCTGCTTGGAGAGATCAATTGTGGCCTGAACTTGATAATATACTTAGAGACGAGGAG
AGTACACCTGCTGCCACTCCATATACTGCCGCCATTCTTGAGTATCGTGTTGTGATTCAT
GATTCTTCTTCTGGATTACATGAGAATAAGCAATCGAACATGATGAATGGTAATGCTTCA
TATGATATCCAACATCCATGCGTAGTTAATGTTGCTGTTCAGAGGGAGCTTCACACACCT
GAATCAGACCGTTCATGCATTCATTTGGAATTTGATCTAGCTGGCACTGGAATTAAATAT
GAAACTGGAGATCATGTGGGTGTTTATGCTGAGAATTGTGAAGAAAATGTTGAAGAAGCT
GCGAGATTGTTAGGTCAACCATTAGACCTGACCTTTTCCATCCATGCTGACAACGAGGAT
GGCACACCCCTGGGAGGCTCATTGCCACCTCCTTTTCCAGGCCCGTGCACCCTTCAAACT
GCACTTTCTCGTTATGCTGATCTTCTAAGTCCTCCAAAAAAAACAGCCTTGGTTGCTTTA
GCTGCTCATTCAAGTGAACCAAGTGAAGCAGAACGGCTAAGATTTTTATCATCTCAGCAA
GGAAAGGATGATTATTCACAATGGATTGTCGGAAGTCAGAGAAGTCTCCTCGAGGTTTTG
GCCGAATTCCCGTCAGCAAAACCCCCACTTGGTGTATTTTTCGCAGCAATAGCACCTCGT
TTACTGCCTCGTTACTACTCTATCTCATCTTCACCCAGGTTTGTACCTAATAGAGTTCAT
GTTACTAGTGCATTAGTTTATGGGCCAACTCCTACAGGGCGTATTCACAAAGGAGTGTGT
TCAACCTGGATGAAGAATGCAGTTCCCTTAGAGAGGAGCCATGAAAGTAGCCAGGCACCG
GTTTTTATCAGGACTTCAAACTTCAAACTACCAGCTGACCCGTCTGTTCCCATTGTCATG
ATAGGACCTGGTACTGGCCTGGCTCCATTTAGAGGATTCTTACAGGAAAGGTATGTACTA
AAGGAAGAAGGTGCTCAACTTGGGTCTGCTCTACTGTTTTTCGGTTGTAGAAATCGCAGA
ATGGATTTCATTTATGAGGACGAGCTGAAGAAATATGAAGATGAAGGTGTAATATCCGAG
TTGATAGTTGCATTTTCAAGGGAGGGTGCCCAGAAGGAATATGTGCAGCATAAGATGATG
GAAAAGGCAGCTCAAATCTGGGATATGCTCTCTCAAGAGGGATATCTTTACGTATGTGGA
GATGCAAAGGGTATGGCAAGAGACGTGCATCGGTCTCTGCATACCATTGTTCAAGAGCAG
GAAAAGGTGAGTTCTTCAGAGGCAGAGGCCATCGTGAAAAAGCTACAGATGAATGGGCGA
TATTTAAGGGATGTTTGGTGA
>Isoform0023228
AGAATGGCACCTGGTAGAATACCCGTCACATGTGCACTTGTCTATGAGAAAACACCAGCA
AGCAGAATTCACAAGGGTATGTATTCAACATGGATGAAGAAGCACTCTTTTGCTTCTTAT
CAAACCTGAATGCAATTCCTTTGACGGAAAGCCCGAAGCTGTGACTGCAGCTGGGCACCA
ATTTTTGTCAGACAGTCAAACTTCAAACTTCCTACTGATACTAAAGTAATCGTTATAATG
ATTGGCCCTGGTGCTGGTTAGGCTCCTCTTAGAGGATCCCTTCAGTAAAGACTAGCCTTG
AACGAAGGATGAGCTGAACTTGGTCCTGCAATCTTACTTGGTCATGCACTCTTTTTTGGA
TGAAGGAACACCAAATTGTTTTTGGGTGTT
>Isoform0024301
ATGGACGACTATGCGGCTGATGATGAAGAATACGAGGAA
AAGTTGAAAAAGGAAAAGTTGGCATTCTTCTTCTTGGCTACATATGGAGATGGTGAACCC
ACCGATAATGCAGCAAGATTCTACAAATGGTTTGTAGAGGGAAAAGAAAGGGGTGACTGG
CTTAAGAACCTTCAGTATGGTGTTTTTGGCCTTGGCAACAGACAATACGAGCATTTCAAC
AAGATTGCTATAGTTGTGGATGATCTTGCTACCGAACAAGGTGGTAAGAGGCTTGTTCCA
GTTGGCCTTGGAGATGACGATCAGTGCATAGAAGATGATTTCACTGCATGGCGTGAGAAT
GTGTGGACCGAGTTAGATCAAATTCTTAGAGATGAGGATGATGTTGCTGTTGCCACTCCA
TACACTGCTGTTATTTTGGAATATAGGGTCAAATACCATGACAGATCCGATGCATTAGTT
TTGGAAGACTCGATGAAATCTAATGGCTGTGCCAATGGTAACACCGTGTATGATGCCCAA
CATCCTTGCAGATGTAATGTGATTGTGAAGAAAGAGCTTCATACGCCTGCATCTGATCGC
TCCTGCACTCACCTGGAGTTTGACATTTCTGGCTCCGGACTTTCATATGAAACCGGAGAT
CATGTTGGTGTTTACTGTGAGAACATCATGGAAACCGTTGAAGAGGCTGAAAGACTACTT
AATTTACCGCCAGAAACTTTCTTCTCAATCCATACCGACAAAGAGGATGGTACACCAATC
AGTGGAAGCTCATTAACACCGCCTTTTCCACCTTGCACTCTAAGAACCGCACTTTCCAAA
TACGCAGATCTTCTGAGTGCTCCAAAGAAGTCCGCTTTACTCGCTCTTGCAGCTTATGCA
TCTGATCCAAGTGAAGCTGATCGTTTAAAACATCTTGCTTCCCCTGCCGGAAAGGATGAG
TATGCACAGTGGGTCATTGCAAGTCAAAGAAGCCTTCTTGAGGTCATGAGAGAGTTTCCA
TCTGCTAAGCCGCCTCTAGGTGTATTCTTTGCCTCAGTTGCTCCTCGGTTGCAGCCAAGA
TTCTATTCTATATCATCCTCCCCAAGGATGGAACCCTCTAGAATCCATGTCACATGTGCA
CTCGTTTACGAGAAAACTCCAACAGGAAGAATTCACAATGGTGTCTGCTCAACATGGATG
AAGAATGCTATTCCATTGAGTGAAAGCGCCGAATGCAGCTGGGCTCCGATTTTTGTGAGG
CAGTCCAATTTTAAACTCCCAACTGATACTAAAATGCCTATTATAATGATTGGCCCTGGT
ACTGGATTGGCTCCTTTCAGAGGTTTTCTTCAGGAAAGATTAGCTTTGAAGAATGAAGGA
GCAGAACTTGGTCCAGCAGTTTTCTTTTTTGGGTGTAGGAACAGCAAAATGGACTACATA
TATGAAGACGAGCTAAGCCATTTCGTGGAAACCGGTGCATTGTCTGAGCTAATTGTTGCA
TTGTCACGCGAAGGACCAACTAAGCAATACGTGCAGCATAAGATGGCAGAGAAGGCTTCG
GAAATCTGGGATTTGATATCACAGGGAGCTTACATATATGTATGTGGTGATGCTAAAGGG
ATGGCTAGAGATGTCCACCGCACTCTCCACACCATCATTCAAGAACAGGGATCTTTGGAT
AGCTCAAAGACAGAGAGCATGGTGAAGAATCTGCAGATGACTGGAAGGTATCTGCGCGAT
GTCTGGTGA
>Isoform0018739 
CATGAGATTGTGGGTGTTGTAACAGAGGTTGGCAGCAAGGTGGCTAAATTCAAGGTTGGT
GATAAAGTTGGTGTAGGCTGCCTTGTGGGTTCTTGCCGGAAATGCGAAATGTGTTCCGAT
GACCTTGAAAACTATTGTCCCGGTCAGATACTCACATATAGTGCTAAATATACTGATGGA
ACTATCACCTATGGAGGATACTCTGATCTCATGGTTGCTGATGAGCACTTTGTGATCCGT
TGGCCCGAGAACTTCCCTATGGATATTGGTGCTCCTCTCCTTTGTGCTGGGATCACTACT
TATAGTCCTTTGAGACATTTTGGGCTCGACAAGCCCGGAACCCGTGTTGGAGTGGTTGGT
CTTGGTGGTCTTGGTCATGTAGCTGTTAAGTTTGCCAAAGCTTTTGGTGCAATTGTCACT
GTTATTAGTACTTCTGAAAGCAAGAAGAAGGAAGCCATTGAAAAACTTGGTGCCGACTCT
TTCTTGGTTAGCCGTGATCCTGAACAGTTGAAG
>Isoform0022447
ATGTGTTCCGATGATCTCGAAAACTATTGTTCCGGTCAGATACTCACATATAGTGCTAAA
TACACTGATGGAAGTATTACCTATGGAGGCTACTCGGATCTCATGGTTGCTGATGAGCAC
TTTGTGATCCGTTGGCCCGAGAACTTCCCTATGGATATTGGTGCTCCTCTCCTTTGTGCT
GGGATTACTACTTATAGTCCTTTGAGATATTTTGGGCTCGATAAGCCCGGAACCCGTGTT
GGGGTGGTTGGTCTAGGTGGTCTTGGTCATGTAGCTGTTAAATTTGCTAAAGCTTTTGGT
GCAATTGTGACTGTGATTAGTACTTCTGAAAGTAAAAAGAAGGAAGCCATTGAAAAACTT
GGTGCCGACTCGTTCTTGGTTAGCCGTGATCCCGAACAGTTGAAGGTAGACATTATTGCA
TATCATTAG
>Isoform0029345
ATGCCAAAATCATTTGAGGAAGAACACCCAGTGAAAGCCTTTGGATTGGCAGCTAGAGAC
CCTTCTGGATTTCTTTCCCCTTTCAATTTCTCCAGAAGGGCAACTGGGGAGAAAGATGTG
AGGTTTAAAGTGTTGTATACAGGGATATGTCACTCTGATCTTCATCATATCAAGAATGAT
TGGGGCACTGCTCAGTACCCTTTAGTCCCTGGGCATGAGATTGTTGGGATTGTGACTGAG
GTAGGTAAAAAAGTGGAAAAGTTCAAAGTAGGAGATAAAGTGGGAGTAGGATGCTTAGTT
GGATCATGCCTCAAATGTGGGGAATGCAACGAAGACCTCGAAAACTACTGCCCGAAGAAA
ATCCTCACGTATGACGGCCTCAAATATCACGATGGAACGATGACCTTTGGTGGATACTCT
GATCACATGGTAGTCGATGAACATTTCGCCCTTCTCTGGCCAGAAAACTTGCCACTTGAT
GCCGGTGCTCCTCTCCTTTGTGCTGGGATCACGACGTATAGTCCCATGAAGTACTATGGA
CTTGACAAACCGGGGTTGAACATCGGGGTTGTTGGACTAGGCGGTTTGGGACATGTGGCG
GTGAAATTTGCAAAAGCATTCGGGGCTAACGTGACGGTGATTAGTACTTCTATTAACAAG
AAGGAAGAGGCAATTAAGCATCTTGGTGCTGATTCATTCCTCGTTAGCCGTGACCCTGAG
GCAATGCAGGCTGCAGCCGGCACGTTACACGGTATTATTGACACGGTCTCTGCGGTTCAT
CCCCTCCTACCGCAAATCGCGTTGTTGAAGAATCATGGCAAGTATGTACTTTTAGGTGCA
CCAGAGAAGCCACTTGAGCTGCCAGCTTTTCCTCTCCTTATGGGGAGGAAACTAGTTGGT
GGAAGCCTAATTGGAGGTTTAAAGGAGACACAAGAGATGCTTGATTTTGCTGCAAAACAC
GGCATAACTTGCGATATCGAAGTTGTTGCGATGGACTACGTGAATACGGCGATGGAACGT
CTTGCTAAAAACGATGTCAAGTACAGATTTGTCATTGATATTGGGAACACCTTCAAGACT
GCTTAA
>Isoform0030333
ATGGCAAAAACACCAGAAGTTGAGCATCCAGTGCCGTCATTCGGGTGGGCTGCTAGTGAT
ACTTCGGGCGTTCTTTCTCCCTTCAAATTTTCACGAAGGGCTACTGGAGATAATGATGTG
CAGTTCAAAGTGCTTTATTGTGGAATTTGTCACTCTGATCTTCATATGATTAAGAATGAG
TGGGGTGTCACCCAATACCCTATTGTACCTGGGCATGAGATTGTGGGTGTTGTAACAGAG
GTTGGCAGTAAGGTGGATAAATTCAAGGTTGGTGATAAAGTTGGTGTTGGTTGCCTTGTG
GGTTCTTGCCGGACATGTGAAATGTGTTCCGATGATCTCGAAAACTATTGTTCCGGTCAG
ATACTCACATATAGTGCTAAATACACTGATGGAAGTATTACCTATGGAGGCTACTCGGAT
CTCATGGTTGCTGATGAGCACTTTGTGATCCGTTGGCCCGAGAACTTCCCTATGGATATT
GGTGCTCCTCTCCTTTGTGCTGGGATTACTACTTATAGTCCTTTGAGATATTTTGGGCTC
GATAAGCCCGGAACCCGTGTTGGGGTGGTTGGTCTAGGTGGTCTTGGTCATGTAGCTGTT
AAATTTGCTAAAGCTTTTGGTGCAATTGTGACTGTGATTAGTACTTCTGAAAGTAAAAAG
AAGGAAGCAATTGAAAAACTTGGTGCCGACTCGTTCTTGGTTAGCCGTGATCCCGAACAG
TTGAAGGCTGCAACTGGTACATTGGACGGTATAATCGATACAGTCTCAGCCGTTCATCCA
ATCGTGCCTTTGATCAGTCTACTTAAGCCTAATGGGAAGCTTATCATGGTTGGTGCTCCA
GAGAAGCCACTCGAACTCCCTGTGTTTCCTCTCATCATGGGAAGGAAATTGATAGCAGGG
AGTGGTATTGGAGGGCTAAAAGAAACACAAGAAATGATAGATTTTGCAGCAAAACACAAC
ATATTGCCAGATGTTGAGTTTGTTTCAATGGACTATGTGAACACTGCAATGGAGCGTCTT
CTGAAAGCTGATGTCAAATATCGATTCGTCATCGACATGAAGACATTGAAATCTGATTAA
>Isoform0030838
ATGGCAAAAGCACCAGAAGTTGAGCATCCGGTGCCAGCATTTGGTTGGGCTGCTAGTGAT
ACTTCTGGAGCCCTTTCCCCCTTCAAATTTTCAAGAAGAGCTACTGGAGATAATGATGTG
CAGTTCAAAGTGCTTTACTGTGGAATTTGTCACACCGATCTTCACTTGATAAAGAATGAG
TGGGGTATCACCAGTTACCCTATTGTGCCTGGGCATGAGATTGTGGGTGTTGTAACAGAG
GTTGGCAGCAAGGTGGATAAATTCAAGGTTGGGGATAAAGTTGGTGTAGGTTGCCTTGTG
GGTTCTTGCCGTAAATGCGAAATGTGTTCCGATGACCTCGAAAACTATTGTCCCGGTCAG
ATACTTACATATGGTGCTAAATATACTGATGGAACCATCACGTATGGAGGATACTCGGAT
CTAATGGTTGCTGATGAGCACTTTGTGATCCGTTGGCCCGAGAATTTCCCTATGGATATT
GGTGCTCCTCTCCTTTGTGCTGGGGTCACTACTTATAGCCCTTTGAGATATTTTGGGCTC
GACAAGCCCGGTACCCGTGTTGGGATTGTTGGTCTTGGTGGTCTTGGTCATGTGGCTGTT
AAATTTGCTAAAGCTTTTGGTGCAAATGTCACTGTGATTAGTACCTCTGATAGGAAGAAG
AAGGAAGCCATTGAAAAATTTGGTGCTGACTCTTTCTTGGTTAGCAGTGATCCCGAACAG
TTGAAGGCTGCAACTGGTACCTTGGATGGTATTATCGATACAGTCTCAGCCGTTCATCCT
ATCACGCCTTTGATCAGTCTACTTAAGCCTAATGGGAAGCTGATCTTGATTGGTGGCCCA
GAGAAGCCACTTGAACTCCAAGTGTTTTCTCTAATCATGGGTAGGAAAACGATAGCAGGG
ACTGCGATTGGAGGGTTGAAAGAAACACAAGAAATGATAGATTTTGCTGCAAAACACAAT
ATATTGCCAGAAGTGGAGCTTGTTTCAATGGACTATGTGAACACTGCAATTGAACGCCTT
GCGAAAGGTGATGTCAAATATAGATTTGTCATCGACATGAAGACATTGAAATCTGATTAA
>Isoform0030856
ATGGCAAAATCACCAGAAGTTGAGCATCCTGTAAAAGCATTCGGATGGGCTGCTAGTGAT
AAGTCTGGCGTTCTTTCTCCCTTCAAATTCTCACGAAGGGCTACCGGAGATAATGATGTG
CAATTCAAAGTGCTTTACTGTGGAATTTGTCACTCCGATCTTCATATGATTAAGAATGAG
TGGGGTTTCACCCAATACCCTATTGTACCTGGGCATGAGATTGTGGGTGTTGTAACAGAG
GTTGGCAGCAAGGTGGATAAATTCAAGGTTGGTGATAAAGTTGGTGTAGGCTGCCTTGTG
GGTTCTTGCCGGAAATGCGAAATGTGTTCCGATGACCTTGAAAACTATTGTCCCGGTCAG
ATACTCACATATAGTGCTAAATATACTGATGGAACTATCACCTATGGAGGATACTCTGAT
CTCATGGTTGCTGATGAGCACTTTGTGATCCGTTGGCCCGAGAACTTCCCTATGGATATT
GGTGCTCCTCTCCTTTGTGCTGGGATCACTACTTATAGTCCTTTGAGACATTTTGGGCTC
GACAAGCCCGGAACCCGTGTTGGAGTGGTTGGTCTTGGTGGTCTTGGTCATGTAGCTGTT
AAGTTTGCCAAAGCTTTTGGTGCAATTGTCACTGTTATTAGTACTTCTGAAAGCAAGAAG
AAGGAAGCCATTGAAAAACTTGGTGCCGACTCTTTCTTGGTTAGCCGTGATCCTGAACAG
TTGAAGGCTGCAACTGGTACATTGGATGGTATCATCGATACAGTCTCAGCGGTTCATCCA
ATCGTGCCTTTGATCAGTCTACTTAAGCCTAATGGGAAGCTTATCATGGTTGGTGCTCCA
GAGAAGCCACTTGAGCTCCCTGTGTTTCCTCTCATTATGGGAAGGAAAATAGTAGCAGGG
AGTGCGATTGGAGGGCTGAAAGAAACACAAGAAATGATTGATTTTGCAGCAAAGCACAAC
ATATTGCCAGATGTGGAGTTCATTTCCATGGACTATGTGAACACTGCAATGGAACGCCTT
GTGAAATCTGATGTCAAGTATAGATTTGTCATCGACATGAAGACTTTGAAATCTGATGTC
AAGTATAGATTTGTCATCGACATGAAGACTTTGAAATCTGATTAA
>Isoform0031137
ATGGCGAAATCACCAGAAGTAGAGCATCCAGTGAAAGCATTTGGTTGGGCTGCTAGAGAT
ACATCCGGTGTTCTTTCTCCTTTCAAGTTTTCTAGAAGGGCAACAGGTGAGCGTGATGTG
CAGTTCAAGATTCTGTATTGTGGGATTTGTCATTCGGATCTCCATATGGTGAAAAATGAA
TGGGGTTTTACCCACTACCCCATTGTACCTGGACACGAGCTCGTGGGCGTGGTGACCGAG
GTTGGGAGCAAGGTGGAGAAGTTCAAAGCCGGTGATAATGTCGGTGTAGGTTGCCTAGTC
GGCTCTTGCCGCAAATGCGATCTATGCTCCAAAGATCTCGAAAACTATTGCCCTAGCCAG
ATACTCACCTATAGTGCTAAATACACCGATGGAACCATCACTTATGGCGGCTACTCGGAT
CTAATGGTTGCAGACGAACACTTTGTTGTCCGTTGGCCCGAAAACTTGCCTCTTGATATC
GGGGCTCCTCTTCTCTGTGCCGGGATCACTACTTACAGTCCTTTGAGATATTTTGAGCTC
GATAAGCCCGGTACACATGTTGGTGTTGTTGGTCTAGGTGGTTTAGGCCATGTTGCGGTT
AAGTTTGCTAAAGCTTTCGGTGCAAAAGTTACTGTGATAAGTACTTCCGAAAGTAAGAAG
AAAGAAGCTATTGAAAAACTCGGTGCTGATGCTTTCGTGGTTAGCCGTGATCCTGAACAA
TTGCAGGCTGCGTTTGGTTCGTTGGATGGGATTATTGATACAGTGTCTGCAGTCCATCCG
ATTATGCCATTGCTCAATCTGCTTAAGTCTCATGGGAAGCTCATAATGGTTGGTGCCCCG
GAAAAGCCGCTCGAGCTCCCCATCTTTCCTCTTCTGCAAGGGAGGAAGCTAGTGGTCGGT
AGCGCCATTGGAGGGTTGAAAGAAACACAAGAAATGATCGATTTTGCAGCAGAGCACAAA
ATACTGCCTGATGTGGAGATTATCCCGATCGACTATGTCAACACTGCGATGGAGCGTCTC
GCGAAATCCGATGTCAAATACAGATTTGTCATTGACATGAGCACATTGAAATCTACTGCT
TAA
>Isoform0031369
ATGGCAAAAACACCAGAAGTTGAGCATCCAGTGCCGTCATTCGGGTGGGCTGCTAGTGAT
ACTTCGGGCGTTCTTTCTCCCTTCAAATTTTCACGAAGGGCTACTGGAGATAATGATGTG
CAGTTCAAAGTGCTTTATTGTGGAATTTGTCACTCTGATCTTCATATGATTAAGAATGAG
TGGGGTGTCACCCAATACCCTATTGTACCTGGGCATGAGATTGTGGGTGTTGTAACAGAG
GTTGGCAGTAAGGTGGATAAATTCAAGGTTGGTGATAAAGTTGGTGTTGGTTGCCTTGTG
GGTTCTTGCCGGACATGTGAAATGTGTTCCGATGATCTCGAAAACTATTGTTCCGGTCAG
ATACTCACATATAGTGCTAAATACACTGATGGAAGTATTACCTATGGAGGCTACTCGGAT
CTCATGGTTGCTGATGAGCACTTTGTGATCCGTTGGCCCGAGAACTTCCCTATGGATATT
GGTGCTCCTCTCCTTTGTGCTGGGATTACTACTTATAGTCCTTTGAGATATTTTGGGCTC
GATAAGCCCGGAACCCGTGTTGGGGTGGTTGGTCTAGGTGGTCTTGGTCATGTAGCTGTT
AAATTTGCTAAAGCTTTTGGTGCAATTGTGACTGTGATTAGTACTTCTGAAAGTAAAAAG
AAGGAAGCCATTGAAAAACTTGGTGCCGACTCGTTCTTGGTTAGCCGTGATCCCGAACAG
TTGAAGGCTGCAACTGGTACATTGGACGGTATAATCGATACAGTCTCAGCCGTTCATCCA
ATCGTGCCTTTGATCAGTCTACTTAAGCCTAATGGGAAGCTTATCATGGTTGGTGCTCCA
GAGAAGCCACTCGAACTCCCTGTGTTTCCTCTCATCATGGGAAGGAAATTGATAGCAGGG
AGTGGTATTGGAGGGCTAAAAGAAACACAAGAAATGATAGATTTTGCAGCAAAACACAAC
ATATTGCCAGATGTTGAGTTTGTTTCAATGGACTATGTGAACACTGCAATGGAGCGTCTT
CTGAAAGCTGATGTCAAATATCGATTCGTCATCGACATGAAGACATTGAAATCTGATTAA
>Isoform0028938
ATGAGCTGGTGGTGGGCAGGAGCTATTGGAGCTGCCAAGAAAAAGCTGGATGAAGACGAC
GCGCCGCCGAAATACCAGAGCGTTGGCTTAATAATAGGCGTCACCGGCATCGTCGGCAAT
AGTCTAGCTGAGATCCTACCTCTCTCCGACACACCAGGTGGTCCATGGAAGGTTTACGGT
GTTGCCCGGCGACCTAGACCTACCTGGAACGCGGATCATCCGGTTGAGTATATCCAGTGC
GACATATCGGACCCGGAAGATACCCAATTGAAGCTTTCGAATCTCAGTGACGTCACTCAC
ATCTTCTACGTCACATGGGGCAGTAGATCAACTGAAGCAGAGAACTGTGAAATCAATGGT
AAAATGTTTAGAAATGTTCTCAATGTGATCATCCCAAATTCCCCCAATTTGCAGCATATT
TGTTTACAAACAGGGCGTAAGCATTATATTGGTCCCTTTGAATCTTGGGGAAAGATAGTC
CCCCATGATCCTCCATTTCATGAGGATTTACCCCGTCTTGATGTGCCGATTTTTTACTAT
GTTTTGGAGGACATTTTATTCGAGGAGACTGCGAAAAAAGAGGGATTAACATGGTCTGTT
CATCGGCCTGGGAACATATTCGGGTTCTCCCCCTATAGTTTGATGAATATTGTGGGCACC
CTTTGTGTGTATGCTGCAATCTGTAAACATGAAGGTGTGCCATTGAAGTTTCCCGGGTCG
AAAGAGGCTTGGGAAGGATACTCTGATTGCTCGGATGCTGATTTGATCGCCGAGCATCAG
ATATGGGCTGCGGTTGATCCCTACGCGAAGAACGAGGCGTTTAACGTGAGCAATGGGGAT
GTTTTCACATGGAAGCAGTTTTGGAAGGTGTTGGCTGAACAGTTTGGATTGGAAGCTGCA
GAGTTTGATGGAGAAGAGTTCAGTTTGCAGGAGAGGATGAAAGATAAAGGGCATGTTTGG
GATGAGATTGTGAAGGAGAATGATTTGGTTGCTAGTAAATTGGAGGAGGTTGGAGTATGG
TGGTTTGTTGATACCATTATTGGTGTTGGGTTGACTCGGTTCCCGTTGGACACCATGAAC
AAGAGCAAAGAACATGGTTTTCTGGGGTTTAGGAACTCCAAAACTAGTTTCATTTCTTGG
ATTGACAAGGCCAAGGCTTATAAGATTGTACCCTAG
>Isoform0029727
ATGAGCTGGTGGTGGGCAGGAGCTATTGGAGCTGCCAAGAAAAAGCTGGATGAAGACGAC
GCGCCGCCGAAATACCAGAGCGTTGGCTTAATAATAGGCGTCACCGGCATCGTCGGCAAT
AGTCTAGCTGAGATCCTACCTCTCTCCGACACACCAGGTGGTCCATGGAAGGTTTACGGT
GTTGCCCGGCGACCTAGACCTACCTGGAACGCGGATCATCCGGTTGAGTATATCCAGTGC
GACATATCGGACCCGGAAGATACCCAATTGAAGCTTTCGAATCTCAGTGACGTCACTCAC
ATCTTCTACGTCACATGGGGCAGTAGATCAACTGAAGCAGAGAACTGTGAAATCAATGGT
AAAATGTTTAGAAATGTTCTCAATGTGATCATCCCAAATTCCCCCAATTTGCAGCATATT
TGTTTACAAACAGGGCGTAAGCATTATATTGGTCCCTTTGAATCTTGGGGAAAGATAGTC
CCCCATGATCCTCCATTTCATGAGGATTTACCCCGTCTTGATGTGCCGATTTTTTACTAT
GTTTTGGAGGACATTTTATTCGAGGAGACTGCGAAAAAAGAGGGATTAACATGGTCTGTT
CATCGGCCTGGGAACATATTCGGGTTCTCCCCCTATAGTTTGATGAATATTGTGGGCACC
CTTTGTGTGTATGCTGCAATCTGTAAACATGAAGGTGTGCCATTGAAGTTTCCCGGGTCG
AAAGAAGCTTGGGAAGGATACTCTGATTGCTCGGATGCTGATTTGATCGCCGAGCATCAG
ATATGGGCTGCGGTTGATCCCTACGCGAAGAACGAGGCGTTTAACGTGAGCAATGGGGAT
GTTTTCACATGGAAGCAGTTTTGGAAGGTGTTGGCTGAACAGTTTGGATTGGAAGCTGCA
GAGTTTGATGGAGAAGAGTTCAGTTTGCAGGAGAGGATGAAAGATAAAGGGCATGTTTGG
GATGAGATTGTGAAGGAGAATGATTTGGTTGCTAGTAAATTGGAGGAGGTTGGAGTATGG
TGGTTTGTTGATACCATTATTGGTGTTGGGTTGACTCGGTTCCCGTTGGACACCATGAAC
AAGAGCAAAGAACATGGTTTTCTGGGGTTTAGGAACTCCAAAACTAGTTTCATTTCTTGG
ATTGACAAGGCCAAGGCTTATAAGATTGTACCCTAG
>Isoform0029767
ATGTTTAGAAATGTTCTCAATGTGATCATCCCAAATTCCCCCAATTTGCAGCATATTTGT
TTACAAACAGGGCGTAAGCATTATATTGGTCCCTTTGAATCTTGGGGAAAGATAGTCCCC
CATGATCCTCCATTTCATGAGGATTTACCCCGTCTTGATGTGCCGATTTTTTACTATGTT
TTGGAGGACATTTTATTCGAGGAGACTGCGAAAAAAGAGGGATTAACATGGTCTGTTCAT
CGGCCTGGGAACATATTCGGGTTCTCCCCCTATAGTTTGATGAATATTGTGGGCACCCTT
TGTGTGTATGCTGCAATCTGTAAACATGAAGGTGTGCCATTGAAGTTTCCCGGGTCGAAA
GAAGCTTGGGAAGGATACTCTGATTGCTCGGATGCTGATTTGATCGCCGAGCATCAGATA
TGGGCTGCGGTTGATCCCTACGCGAAGAACGAGGCGTTTAACGTGAGCAATGGGGATGTT
TTCACATGGAAGCAGTTTTGGAAGGTGTTGGCTGAACAGTTTGGATTGGAAGCTGCAGAG
TTTGATGGAGAAGAGTTCAGTTTGCAGGAGAGGATGAAAGATAAAGGGCATGTTTGGGAT
GAGATTGTGAAGGAGAATGATTTGGTTGCTAGTAAATTGGAGGAGGTTGGAGTATGGTGG
TTTGTTGATACCATTATTGGTGTTGGGTTGACTCGGTTCCCGTTGGACACCATGAACAAG
AGCAAAGAACATGGTTTTCTGGGGTTTAGGAACTCCAAAACTAGTTTCATTTCTTGGATT
GACAAGGCCAAGGCTTATAAGATTGTACCCTAG
>Isoform0030191
ATGTTTAGAAATGTTCTCAATGTGATCATCCCAAATTCCCCCAATTTGCAGCATATTTGT
TTACAAACAGGGCGTAAGCATTATATTGGTCCCTTTGAATCTTGGGGAAAGATAGTCCCC
CATGATCCTCCATTTCATGAGGATTTACCCCGTCTTGATGTGCCGATTTTTTACTATGTT
TTGGAGGACATTTTATTCGAGGAGACTGCGAAAAAAGAGGGATTAACATGGTCTGTTCAT
CGGCCTGGGAACATATTCGGGTTCTCCCCCTATAGTTTGATGAATATTGTGGGCACCCTT
TGTGTGTATGCTGCAATCTGTAAACATGAAGGTGTGCCATTGAAGTTTCCCGGGTCGAAA
GAAGCTTGGGAAGGATACTCTGATTGCTCGGATGCTGATTTGATCGCCGAGCATCAGATA
TGGGCTGCGGTTGATCCCTACGCGAAGAACGAGGCGTTTAACGTGAGCAATGGGGATGTT
TTCACATGGAAGCAGTTTTGGAAGGTGTTGGCTGAACAGTTTGGATTGGAAGCTGCAGAG
TTTGATGGAGAAGAGTTCAGTTTGCAGGAGAGGATGAAAGATAAAGGGCATGTTTGGGAT
GAGATTGTGAAGGAGAATGATTTGGTTGCTAGTAAATTGGAGGAGGTTGGAGTATGGTGG
TTTGTTGATACCATTATTGGTGTTGGGTTGACTCGGTTCCCGTTGGACACCATGAACAAG
AGCAAAGAACATGGTTTTCTGGGGTTTAGGAACTCCAAAACTAGTTTCATTTCTTGGATT
GACAAGGCCAAGGCTTATAAGATTGTACCCTAG
>Isoform0030571
ATGTTTCAGAATGTAATCGATGCTGTTCTGCCAAATGCTCCTAATTTGAGCCACATTTGT
GTTCAGACAGGACATAAACATTACATTGGCCCTTTCGAAACATTTGGAAAAATCAAACCT
CATGAAACGCCGTTTATTGAGGATGTGCCCAGATTGAATGTACCCAATTTTTACTACACT
CTTGAAGATATTGCATTGGAGACTAGCAAGAAGAAGGAAGGATTGACATGGTCTGTCCAC
CGACCTGCTGTCATTTTCGGGTTTTCGCCTTACAGCATGATGAATTTGATCGGCAGCCTT
TGTGTTTATGCTGCAATTTGTAAACATGAAAATGTGCCCTTCAAATATCCAGGTACAAAA
GGGGCATGGAATTGTTACTCAGTTGCATCAGATGCAGATCTGATAGCAGAGCATCAAATA
TGGGCAGCGGTCGATCCATACGCGAAGAACGAAGCGTATAATTGCAGCAATGGTGATCTA
TTCAAGTGGAAGAGCTTATGGAAGGTGTTAGCAAATCAATTTGACGTCGAATTTGTGGAT
TTTGATGAGAATGAAGAATATGTGAGCTTGGCAGAGAGAATGAAGGACAAGGGTCCAGTG
TGGGATGAAATAGTTAAAAAGAATGAGCTAACACCAACAAAATTGGAAGAAGTTGCAACC
TTTTGGTTTGCAGATGTTATCTTTGGTGGAGAATGCTTGTTGGATAGCATGAATAAGAGC
AAAGAGCATGGGTTTTTGGGGTTTAGAGATACCACTAAATCACTTCTATCTGTTGTTGAT
AAAATGAAAGTTCACAAAATTGTTCCTTGA
>Isoform0024149
ATGGCATTAGGCTTGAATACAATCCTCAACTCTCCCATAGCCATTGCTGTTTCAGCAGGC
CTTGTTCTTCTCCTAATAATCTTCGTAAAATCAAAATCTGGAGCTTCAAAAAGACGACCA
CCAGGTCCTCCAGGATGGCCGATTTTCGGCAACATGTTCGATCTCGGTGACCTTCCACAC
CAGACTGCTTACAAGCTCAGAACTAAATACGGCCCACTCATTTGGCTCCAGTTGGGCTCA
ATCAACACCATGATTGTCCAAAATGCAGCTTGTGCAGCTGAGCTTTTCAAGAAACATGAT
GTCCCTTTTTGTGATCGTAAGGTTCCTGATACGCTTACCGCGTTTCAGTTCAACCAAGGA
TCGTTAGGGATGAACACTTATGGAGGACATTGGCGCGTGCTGAGAAGGCTATGTTCGATG
GAGTTTTTGGTGAATAAGAGGATGAATGAGACCACTGAACTAAGGAGGAGGATTGAGGAC
AATATGGTCGGTTGGATTGAGGAAGATTCACTGGCATCAAAAGCACAGGGAGGAACAGGG
GCGGTTCAATTGAGCCGGTTCTTGTTTCTGTTGGCTTTCAATCTGGTTGGGAATCTGATG
TTGTCGAGAGACTTATTGGATAATAAGGATGCTGAAGGTAGGGAGTTTTTCGACTGTATG
AATGAGATTCTTGAATTGGCGGGAACTCCGAACATCGCGGATTTCTTGCCGTTCCTGAAG
AGATTCGACCCGCTTGGGATGAAGAAGAGGATGGTGAAGAACATGGCAAAGACAATGAAG
ATATCTTCTAGCTTTGTGCAGGAAAGGCTTGATATGAGGAAAGCTGGTAAATTTAATGAG
AAGAAAGATTTCTTGGATGTTATGTTGGAATATAAAGGTGATGGTAAAGATGGACCTGAT
AGCTTCACTGAACATCAAGTTAACATTGTCATCATGGAAATGTTTTTTGCAGGGTCAGAG
ACAACAAGTATCAGCATAGAATGGGGATTCGCGGAGCTGCTACGCAACCCTCATGCATTC
AACAAAGTCAGAGAAGAGATTGACAGAGTTGTAGGGCTAAGCAGAATGGTTGAAGAAAGT
GACATGGAAAAGCTGCCCTATTTGCAAGCAGTTGTGAAAGAAACCTTGCGTTTACACCCT
GCTCTGCCCTTACTCCTACCAAGAAACACAATTGAAGACACAGAGTACATGGGCTACCTA
ATCCCGAAAAGCACACAAGTTTTCATCAATGCTTGGGCAATTGGAAGAGATCCAGATGCA
TGGAAAGACCCTTTGGATTTCAAGCCCGAGAGGTTTATCGACTCGAACGTCGAATACAAA
GGACAGCATTTTGAGTTGATCCCGTTTGGTTCTGGTCGAAGGATTTGTGTCGGTTTCCCG
TTGGCTCACCGTGTGGTTCATCTCACACTGGCTACTCTGGTTCAGGCTTTTGATTGGGAT
CTTGGTGTTGGTGTCAAACCAGAAGATATTGATATGGAGGAAAGGCTTGGGTTGACTTTG
AGGAAGAAGAATCCTCTTAAAGTCATACCAAAGAAGCGAATCAATGTCTAA
>Isoform0024992
ATGGCATTAGGCTTGAATACAATCCTCAACTCTCCCATAGCCATTGCTGTTTCAGCAGGC
CTTGTTCTTCTCCTAATAATCTTCGTAAAATCAAAATCTGGAGCTTCAAAAAGACGACCA
CCAGGTCCTCCAGGATGGCCGATTTTCGGCAACATGTTCGATCTCGGTGACCTTCCACAC
CAGACTGCTTACAAGCTCAGAACTAAATACGGCCCACTCATTTGGCTCCAGTTGGGCTCA
ATCAACACCATGATTGTCCAAAATGCAGCTTGTGCAGCTGAGCTTTTCAAGAAACATGAT
GTCCCTTTTTGTGATCGTAAGGTTCCTGATACGCTTACCGCGTTTCAGTTCAACCAAGGA
TCGTTAGGGATGAACACTTATGGAGGACATTGGCGCGTGCTGAGAAGGCTATGTTCGATG
GAGTTTTTGGTGAATAAGAGGATGAATGAGACCACTGAACTAAGGAGGAGGATTGAGGAC
AATATGGTCGGTTGGATTGAGGAAGATTCACTGGCATCAAAAGCACAGGGAGGAACAGGG
GCGGTTCAATTGAGCCGGTTCTTGTTTCTGTTGGCTTTCAATCTGGTTGGGAATCTGATG
TTGTCGAGAGACTTATTGGATAATAAGGATGCTGAAGGTAGGGAGTTTTTCGACTGTATG
AATGAGATTCTTGAATTGGCGGGAACTCCGAACATCGCGGATTTCTTGCCGTTCCTGAAG
AGATTCGACCCGCTTGGGATGAAGAAGAGGATGGTGAAGAACATGGCAAAGACAATGAAG
ATATCTTCTAGCTTTGTGCAGGAAAGGCTTGATATGAGGAAAGCTGGTAAATTTAATGAG
AAGAAAGATTTCTTGGATGTTATGTTGGAATATAAAGGTGATGGTAAAGATGGACCTGAT
AGCTTCACTGAACATCAAGTTAACATTGTCATCATGGAAATGTTTTTTGCAGGGTCAGAG
ACAACAAGTATCAGCATAGAATGGGGATTCGCGGAGCTGCTACGCAACCCTCATGCATTC
AACAAAGTCAGAGAAGAGATTGACAGAGTTGTAGGGCTAAGCAGAATGGTTGAAGAAAGT
GACATGGAAAAGCTGCCCTATTTGCAAGCAGTTGTGAAAGAAACCTTGCGTTTACACCCT
GCTCTGCCCTTACTCCTACCAAGAAACACAATTGAAGACACAGAGTACATGGGCTACCTA
ATCCCGAAAAGCACACAAGTTTTCATCAATGCTTGGGCAATTGGAAGAGATCCAGATGCA
TGGAAAGACCCTTTGGATTTCAAGCCCGAGAGGTTTATCGACTCGAACGTCGAATACAAA
GGACAGCATTTTGAGTTGATCCCGTTTGGTTCTGGTCGAAGGATTTGTGTCGGTTTCCCG
TTGGCTCACCGTGTGGTTCATCTCACACTGGCTACTCTGGTTCAGGCTTTTGATTGGGAT
CTTGGTGTTGGTGTCAAACCAGAAGATATTGATATGGAGGAAAGGCTTGGGTTGACTTTG
AGGAAGAAGAATCCTCTTAAAGTCATACCAAAGAAGCGAATCAATGTCTAA
>Isoform0031167
ATGGCTTTACTCTGCAATATTATTTTCATATTAATAGTGTGTTATCCTTGTGTACTTCAT
GCCCATGTGTTCAACTCTTTTGTAAAGCTACCTTTACCTTCCTCACAAGGTTCAGAAGCT
TGTGCTTTTGACTCTAATGGTGAAGGGCCTTACACTACTCTCAATGATGGCAGAATTGTA
AAATACCAAGGTCCCGATATTGGATTTACCGATTTTGCCACCGCTTCATCAAACAGGTCT
AAGGAATTGTGTGATGGCATAGTTGTAGATTGTGAAGAAATAGGAGTTACATGTGGGAGG
TCTATTGGTCTTGAATTCAACCAGAAAACTGGTGAGCTTTATACTGTGGATTCATTTTAT
GGTCTCATGTCAGTTGGAAAACAAGGTGGGATTGCAACTCAGCTTTCTGGCAACTCTGAC
GGAGTCCCCGTTGATGTATTGGATGCAGTCGATGTTGATCCAATCACCGGAACTATCTAT
TACACAGATCTTGGCCCTATATATCTTGCAACTACGAATATGTCAATTATAATGGTAAGT
GGAGACACAGGTGGAAGACTGATAAAATATGACCCAAAAACAAAGCAAAGAACAGTGGTG
CTTACAGGGCTTTCAGGGCCAAATGGGGTTGCTGTTAGTAAAAATGGAGACTTTGTGCTT
ATATCTGAGTGTATTGGTAAAAGGGTTCAAAAGTTTTGGGTTAAAGGTCCCAAAGCTAAT
AATACTTCAGAGGTTTTGATAAATCTTGTTGGGCATCCAGACAACATCAAGAGAAATAAG
GATGGAGATTTCTGGGTTCCGGTTAACGTGTTGAAAGATCTTGCAAATCAAACTTATCAT
CCTCTGGCACAGAAGTTTAATGCTCATGGACAAATCCTGGAGACACTGGACTTGTCTGAA
CAATATCACGATATTTACATTACTGAAGTTAATGAACATCTTGGTTCTTTGTATGTAGCA
TCAGTCTTTACAGATTTTGTCGGTGTATTCAGTGAAGTGAAGTGA
>Isoform0031423
TTACTCTGCAATATTATTTTCATATTAATAGTGTGTTATCCTTGTGTACTTCATGCCCAT
GTGTTCAACTCTTTTGTAAAGCTACCTCTACCTTCCTCACAAGGTTCAGAAGCTTGTGCT
TTTGACTCTAATGGTGAAGGGCCTTACACTACTCTCAATGATGGCAGAATTGTAAAATAC
CAAGGTCCCGATATTGGATTTACCGATTTTGCCACCGCTTCATCAAACAGGTCTAAGGAA
TTGTGTGATGGCATAGTTGTAGATTGTGTAGAAATAGGAGTTACATGTGGGAGGTCTATT
GGTCTTGAATTCAACCAGAAAACTGGTGAGCTTTATACTGTGGATTCATTTTATGGTCTC
ATGTCAGTTGGAAAACAAGGTGGGATTGCAACTCAGCTTTCTGGCAACTCTGACGGAGTC
CCCGTTGATGTATTGGATGCAGTCGATGTTGATCCAATCACCGGAACTATCTATTACACA
GATCTTGGCCCTATATATCTTGCAACTACGAATATGTCAATTATAATGGTAAGTGGAGAC
ACAGGTGGAAGACTGATAAAATATGACCCAAAAACAAAGCAAAGAACAGTGGTGCTTACA
GGGCTTTCAGGGCCAAATGGGGTTGCTGTTAGTAAAAATGGAGACTTTGTGCTTATATCT
GAGTGTATTGGTAAAAGGGTTCAAAAGTTTTGGGTTAAAGGTCCCAAAGCTAATAATACT
TCAGAGGTTTTGATAAATCTTGTTGGGCATCCAGACAACATCAAGAGAAATAAGGACGGA
GATTTCTGGGTTCCGGTTAACGTGTTGAAAGATCTTGCAAATCAAACTTATCATCCTCTG
GCACAGAAGTTTAATGCTCATGGACAAATCCTGGAGACACTGGACTTGTCTGAACAATAT
CACGATATTTACATTACTGAAGTTAATGAACATCTTGGTTCTTTGTATGTAGCATCAGTC
TTTACAGATTTTGTCGGTGTATTCAGTGAAGTG
>Isoform0016385
ATGGCTGTTCACGCTGCGTACTTGATTCATGATGATTTGCCTTGCATGGATGATGACCCA
TCACAACATGGACAACCATCAAACCATACAGTGTATGGTGTTGACATGGCAATATTTGCT
GGTGATGCTTTGTTCCCATTGGGCTTCAGCCATATCGTGTCCCACACTCCAACAGATTTA
GTTCCCGAGACTCTCCTTCTTAGGGTCATTGCAGAGATAGCCCGAGCTATAGGATCAACG
GGAATGGCTGCTGATCATTTCCTCGACCTGGGTCGAGGACCGAATGCAGTTGATTTTGAC
CTTATGTTAGTTGTATGA
>Isoform0027670
ATGGCGGCATCATGTTCCTCTGCACTATGTTCTTCGTCTCCATACATTCACCTCCCCAAG
ACAAAAACCACTCGTCCATTCTTCCGATTCTCTTCTTCTTCTTTTCCGATCGCCGCCTCC
GCCGGCGCATCCAAAACCCGAGCTCTGGCGTCTCAATTTGATCTCAAGACTTATTGGACG
ACTTTAATTAAAGAGATTAATCAGAAGCTGGATGAAGCGATTCCTGTTCAGTACCCTCAC
CAGATCTATGAGGCTATGCGTTACTCCGTCCTTGCTAAAGGTGCTAAGAGAGCTCCTCCT
GTAATGTGTGTTGCTTCCTGTGAACTTTTCGGCGCTGACCGGTTAGCTGCCTTTCCTACT
GCCTGCGCTCTTGAAATGGTTCACGCTGCTTCCTTGATTCACGATGATTTGCCTTGCATG
GATGACGACCCATCACGACGTGGCCAACCATCAAACCACACAGTGTATGGTGTTGACATG
GCAATATTAGCCGGTGATGCTTTGTTCCCACTAGGCTTCCGCCATATCGTGTCCCACACT
CCAACAGATCTTGTTCCCGAGACTCGCCTTCTTAGGGTCATTGCAGAGATAGCCCGAGCT
GTAGGATCAACCGGAATGGCTGCTGGTCAGTTTCTCGACCTAGAAGGAGGACCGAATGCA
GTTGATTTCGTTAACGAAAAGAAGTATGGTGAAATGGGGGAGTGTTCAGCTGTGTGTGGA
GGTTATTTAGCCGGTGCTTCAGACGAGGAGATCCAACGGTTGAGAAACTACGGTCGAGCA
GTAGGCGTGTTGTATCAAGTGGTTGATGATCTATTAGAAGAAAAGGTTAAAAGGGATAAC
GGATCTGAGGAGTATAAAAACAAAGGGAAGAGTTATGTTGGAATTTACGGTGTGGAGAAG
GCGATGAAGGTGGCTGAGGATCTGAGAGCTCAAGCCAAGAGGGAATTGGATGGTTTTGAC
AAATATGGTGATAATGTGCTCCCATTACACAGTTTTGTAGACTATGCAGCCGATAGAGGG
TTTGGTCTTGAATACTGA
>Isoform0028091
ATGGTCTTCTCTGCACTATGTTCTTCGTCTCCTTACATTCACCTCCCAAAGACAAAAACC
ACTCGTCCATTCTTCCGATTCTCTTCTTCTTCTTCTTCTTCTTCTTCTTTTACGATCGCC
GCCTCCGCCGCCGCATCCAAAACCCGAGCTCTGGCGTCTCAATTTGATCTCAAGACTTAT
TGGACGACTTTAATTAAAGAGATTAATCAGAAGCTGGATGAAGCGATTCCTGTTCAGTAC
CCTCACCAGATCTATGAGGCTATGCGTTACTCCGTCCTTGCTAAAGGTGCTAAGAGAGCT
CCTCCTGTAATGTGTGTTGCTTCCTGTGAACTTTTCGGCGCTGACCGGTTAGCTGCCTTT
CCTACTGCCTGCGCTCTTGAAATGGTTCACGCTGCTTCCTTGATTCACGATGATTTGCCT
TGCATGGATGACGACCCATCACGACGTGGCCAACCATCAAACCACACGGTATATGGTGTT
GACATGGCAATATTAGCCGGTGATGCTTTGTTCCCACTAGGCTTCCGCCATATCGTGTCC
CACACTCCAACAGATCTTGTTCCCGAGACTCGCCTTCTTAGGGTCATTGCAGAGATAGCC
CGAGCTGTAGGATCAACCGGAATGGCTGCTGGTCAGTTTCTCGACCTAGAAGGAGGACCG
AATGCAGTTGATTTCGTTAACGAAAAGAAGTATGGTGAAATGGGGGAGTGTTCAGCTGTG
TGTGGAGGTTATTTAGCCGGTGCTTCAGACGAGGAGATCCAACGGTTGAGAAACTACGGT
CGAGCAGTAGGCGTGTTGTATCAAGTGGTTGATGATCTATTAGAAGAAAAGGCGAAAAGG
GATAACGGATCTGAGGAGTATAAAAACAAAGGGAAGAGTTATGTTGGAATTTACGGTGTG
GAGAAGGCGATGAAGGTGGCTGAGGATCTGAGAGCTCAAGCCAAGAGGGAATTGGATGGT
TTTGACAAATATGGTGATAATGTGCTCCCATTACACAGTTTTGTAGACTATGCAGCCGAT
AGAGGGTTTGGTCTTGAATACTGA
>Isoform0028274
ATGGCGGCATCATGTTCCTCTGCACTATGTTCTTCGTCTCCTTACATTCACCTCCCAAAG
ACAAAAACCACTCGTCCATTCTTCCGATTCTCTTCTTCTTCTTCTTCTTCTTCTTTTACG
ATCGCCGCCTCCGCCGCCGCATCCAAAACCCGAGCTCTGGCGTCTCAATTTGATCTCAAG
ACTTATTGGACGACTTTAATTAAAGAGATTAATCAGAAGCTGGATGAAGCGATTCCTGTT
CAGTACCCTCACCAGATCTATGAGGCTATGCGTTACTCCGTCCTTGCTAAAGGTGCTAAG
AGAGCTCCTCCTGTAATGTGTGTTGCTTCCTGTGAACTTTTCGGCGCTGACCGGTTAGCT
GCCTTTCCTACTGCCTGCGCTCTTGAAATGGTTCACGCTGCTTCCTTGATTCACGATGAT
TTGCCTTGCATGGATGACGACCCATCACGACGTGGCCAACCATCAAACCACACGGTATAT
GGTGTTGACATGGCAATATTAGCCGGTGATGCTTTGTTCCCACTAGGCTTCCGCCATATC
GTGTCCCACACTCCAACAGATCTTGTTCCCGAGACTCGCCTTCTTAGGGTCATTGCAGAG
ATAGCCCGAGCTGTAGGATCAACCGGAATGGCTGCTGGTCAGTTTCTCGACCTAGAAGGA
GGACCGAATGCAGTTGATTTCGTTAACGAAAAGAAGTATGGTGAAATGGGGGAGTGTTCA
GCTGTGTGTGGAGGTTATTTAGCCGGTGCTTCAGACGAGGAGATCCAACGGTTGAGAAAC
TACGGTCGAGCAGTAGGCGTGTTGTATCAAGTGGTTGATGATCTATTAGAAGAAAAGGCG
AAAAGGGATAACGGATCTGAGGAGTATAAAAACAAAGGGAAGAGTTATGTTGGAATTTAC
GGTGTGGAGAAGGCGATGAAGGTGGCTGAGGATCTGAGAGCTCAAGCCAAGAGGGAATTG
GATGGTTTTGACAAATATGGTGATAATGTGCTCCCATTACACAGTTTTGTAGACTATGCA
GCCGATAGAGGGTTTGGTCTTGAATACTGA
>Isoform0028602
ATGGCGGCATCATGTTCCTCTGCACTATGTTCTTCGTCTCCTTACATTCACCTCCCAAAG
ACAAAAACCACTCGTCCATTCTTCCGATTCTCTTCTTCTTCTTCTTCTTCTTCTTCTTTT
ACGATCGCCGCCTCCGCCGCCGCATCCAAAACCCGAGCTCTGGCGTCTCAATTTGATCTC
AAGACTTATTGGACGACTTTAATTAAAGAGATTAATCAGAAGCTGGATGAAGCGATTCCT
GTTCAGTACCCTCACCAGATCTATGAGGCTATGCGTTACTCCGTCCTTGCTAAAGGTGCT
AAGAGAGCTCCTCCTGTAATGTGTGTTGCTTCCTGTGAACTTTTCGGCGCTGACCGGTTA
GCTGCCTTTCCTACTGCCTGCGCTCTTGAAATGGTTCACGCTGCTTCCTTGATTCACGAT
GATTTGCCTTGCATGGATGACGACCCATCACGACGTGGCCAACCATCAAACCACACGGTA
TATGGTGTTGACATGGCAATATTAGCCGGTGATGCTTTGTTCCCACTAGGCTTCCGCCAT
ATCGTGTCCCACACTCCAACAGATCTTGTTCCCGAGACTCGCCTTCTTAGGGTCATTGCA
GAGATAGCCCGAGCTGTAGGATCAACCGGAATGGCTGCTGGTCAGTTTCTCGACCTAGAA
GGAGGACCGAATGCAGTTGATTTCGTTAACGAAAAGAAGTATGGTGAAATGGGGGAGTGT
TCAGCTGTGTGTGGAGGTTATTTAGCCGGTGCTTCAGACGAGGAGATCCAACGGTTGAGA
AACTACGGTCGAGCAGTAGGCGTGTTGTATCAAGTGGTTGATGATCTATTAGAAGAAAAG
GCGAAAAGGGATAACGGATCTGAGGAGTATAAAAACAAAGGGAAGAGTTATGTTGGAATT
TACGGTGTGGAGAAGGCGATGAAGGTGGCTGAGGATCTGAGAGCTCAAGCCAAGAGGGAA
TTGGATGGTTTTGACAAATATGGTGATAATGTGCTCCCATTACACAGTTTTGTAGACTAT
GCAGCCGATAGAGGGTTTGGTCTTGAATACTGA
>Isoform0030969
ATGGCTTTGATAAATTCTGCTCCTTCATGGGTACAAGCACATACTATTTCCATATACTAT
GGCAATGGATCCAGTCTTTTTCCATGTCATATTTCCAAGAACAAAGCTCCCGTCTTTCTA
TCAAACCCATGTAAAAAAACCAACTTTGGGCGTTCCACTTTTTCAATCTGTGCGATTCTC
ACGAAAGAAGAGACCAAAATCAAGAAAGCCCATGACTTTTCATTCAATTTCAAAGACTAC
ATGCTTGAAAAGGCGGATTCAGTGAACAAAGCTTTGGAAGAAGCAGTTTCGATTCGTGAA
CCAGTAAAAATCCACGAATCAATGAGGTACTCACTTCTTGCTGGGGGTAAAAGGGTCCGT
CCAATGCTCTGTATTGCTGCTTGTGAGCTGTTTGGTGGGGATGAATCTGTTGCTATGCCT
TCTGCTTGTGCTGTTGAGATGATTCACACCATGTCTTTAATGCACGATGATCTTCCTTGT
ATGGATAATGATGATTTAAGAAGAGGGAAGCCAACTAATCATAAGGTTTATGGTGAAGAT
GTGGCTGTTTTAGCTGGTGATGCACTTCTTGCATTTGCATTTGAGCATATTGCAACTTCC
ACAAAAGGGGTTACATCAGAAAGAATTGTTAAAGTAATTGGAGAATTAGCAAAATGTGTT
GGTTCAGAAGGATTAGTAGCAGGGCAAATTGTTGATGTGTGTTCTGAAGGGATATCTGAT
GTGGGCTTACAGCATTTAGAATTCATTCACATTCACAAGACTGCTGCTTTATTAGAAGGC
TCTGTGGCTATGGGGGCTATTTTGGGAGGTGCAAATGATGAACAAGTTTCAAAATTGAGA
AAGTTTGCAAGAGGCATTGGGTTGTTGTTTCAAGTAGTGGATGATATTTTGGATGTTACA
AAATCTTCAAAAGAATTGGGGAAAACTGCTGGAAAAGATTTGGTAGCAGATAAGGTGACT
TATCCGAAACTAATCGGTATCGATAAGTCGAGAGAATTTGCAGAGAAATTGAATAGAGAA
GCTCAAGAACAACTCTCTGGTTTTGATCCTGAAAAGTCTGCTCCTTTGATTGCTCTTGCT
AATTACATTGCTTATAGGGATAATTAA
>Isoform0009580
GTTCACGCTGCGTACTTGATTCATGATGATTTGCCTTGCATGGATGATGACCCATCACAA
CATGGACAACCATCAAACCATACAGTGTATGGTGTTGACATGGCAATATTTGCTGGTGAT
GCTTTGTTCCCATTGGGCTTCAGCCATATCGTGTCCCACACTCCAACAGATTTAGTTCCC
GAGACTCTCCTTCTTAGGGTCATTGCAGAGATAGCCCGAGCTATAGGATCAACGGGAATG
GCTGCTGATCATTTCCTCGACCTGGGTCGAGGACCGAATGCAGTTGATTTT
>Isoform0010735
GTTCACGCTGCGTACTTGATTCATGATGATTTGCCTTGCATGGATGATGACCCATCACAA
CATGGACAACCATCAAACCATACAGTGTATGGTGTTGACATGGCAATATTTGCTGGTGAT
GCTTTGTTCCCATTGGGCTTCAGCCATATCGTGTCCCACACTCCAACAGATTTAGTTCCC
GAGACTCTCCTTCTTAGGGTCATTGCAGAGATAGCCCGAGCTATAGGATCAACGGGAATG
GCTGCTGATCATTTCCTCGACCTGGGTCGAGGACCGAATGCAGTTGATTTT GACCTTAT
GTTAGTTGTATGATTGTGCATCAGATCAGTATGCTGCCACGTTAA
>Isoform0027756
ATGGTTTTATTCTTGAGGGCAGCCGGTAGAATATCTCGGGCGAGTATGAGTCGCTGTAGA
TGGCTTTTATCGGTTAAAAACGAGGCGCCGCCACACCTTCTGCATTCTTCGAGCCGTATT
TATAGCTCTCCTATTGGTATTTCTCCAAAGGTTTTAGGTTGCAGAGTAATTTATTCTTGG
GTTTCAAATGCCTTAAGCAATGTTGGACTTGTACAGGAGCAGAACAATTCTGTTTCAGAG
GATCAAGTGGATCCATTTGCACTTGTTGCTGATGAACTGTCATATATTGGTGATAGATTG
AGGTCTATGGTAGTTGCAGAGGTGCCGAAGCTTGCCACTGCCGCTGAGTATTTTTTTAAG
ATGGGGCTCGAAGGGAAAAGGTTTCGGCCCACTGTTTTGTTATTGATGGCAACAGCTATT
GACGGGCCAATTACCAGACCACCTTCTGGAACAACCGCGGATGAGTTGTCCAAGGAGCTA
CGTACCAGGCAGCAGAGTATTGCTGAGATCACTGAGATGATCCATGTTGCTAGCCTGCTT
CATGATGATGTATTAGATGATGCCGACACTAGGCGAGGAGTCAGTTCATTGAATTTTGTA
ATGGGGAATAAGTTATCTGTTCTGGCGGGCGATTTCCTTCTATCTAGAGCATGTGTAGCC
CTTGCTGCTTTGAAAAATACGGAGGTTGTTTCCCTCTTGGCAAGAGTTGTAGAGCATCTT
GTCACTGGCGAAACAATGCAAATGGCAACATCATCTGATCAACGGTGTAGCATGGAGTAC
TATATGCAAAAGACGTACTACAAAACAGCTTCCTTAATTTCAAACAGTTGCAAGGCTATT
GCATTGCTAGCTGGACAAACTGCAGATGTTGCAATGTTAGCTTATGAATATGGAAAAAAT
CTGGGATTGGCATTTCAATTGATAGATGATGTCCTTGATTTCACTGGTACATCAGCTTCC
CTTGGCAAAGGTTCTTTATCCGACATTCGCCATGGAATTGTTACTGCTCCAATATTATTT
GCTATAGAAGAATACCCTGAACTACGTTCTATTGTTGATAAGGGATTTGAAAATAATCCT
TCAAATGTAGATCTTGCATTGGAATATCTGGGAAAAAGCCGGGGAATAGAAAGAACAATG
GAATTAGCAGCAAAACATGCTAATCTTGCTTCTGCTGCAATTGATTCTTTTCCTGTTGCA
AATGATGAACATGTTCTACGGTCAAGACGGGCTCTCGTAGAACTAACCCAAAGAGTCATT
ACCAGAACAAAATGA
>Isoform0030732
ATGGTTTTATTCTTGAGGGCAGCCGGTAGAATATCTCGGGCGAGTATGAGTCGCTGTAGA
TGGCTTTTATCGGTTAAAAACGAGGCGCCGCCACACCTTCTGCATTCTTCGAGCCGTATT
TATAGCTCTCCTATTGGTATTTCTCCAAAGGTTTTAGGTTGCAGAGTAATTTATTCTTGG
GTTTCAAATGCCTTAAGCAATGTTGGACTTGTACAGGAGCAGAACAATTCTGTTTCAGAG
GATCAAGTGGATCCATTTGCACTTGTTGCTGATGAACTGTCATATATTGGTGATAGATTG
AGGTCTATGGTAGTTGCAGAGGTGCCGAAGCTTGCCACTGCCGCTGAGTATTTTTTTAAG
ATGGGGCTCGAAGGGAAAAGGTTTCGGCCCACTGTTTTGTTATTGATGGCAACAGCTATT
GACGGGCCAATTACCAGACCACCTTCTGGAACAACCGCGGATGAGTTGTCCAAGGAGCTA
CGTACCAGGCAGCAGAGTATTGCTGAGATCACTGAGATGATCCATGTTGCTAGCCTGCTT
CATGATGATGTATTAGATGATGCCGACACTAGGCGAGGAGTCAGTTCATTGAATTTTGTA
ATGGGGAATAAGTTATCTGTTCTGGCGGGCGATTTCCTTCTATCTAGAGCATGTGTAGCC
CTTGCTGCTTTGAAAAATACGGAGGTTGTTTCCCTCTTGGCAAGAGTTGTAGAGCATCTT
GTCACTGGCGAAACAATGCAAATGGCAACATCATCTGATCAACGGTGTAGCATGGAGTAC
TATATGCAAAAGACGTACTACAAAACAGCTTCCTTAATTTCAAACAGTTGCAAGGCTATT
GCATTGCTAGCTGGACAAACTGCAGATGTTGCAATGTTAGCTTATGAATATGGAAAAAAT
CTGGGATTGGCATTTCAATTGATAGATGATGTCCTTGATTTCACTGGTACATCAGCTTCC
CTTGGCAAAGGTTCTTTATCCGACATTCGCCATGGAATTGTTACTGCTCCAATATTATTT
GCTATAGAAGAATACCCTGAACTACGTTCTATTGTTGATAAGGGATTTGAAAATAATCCT
TCAAATGTAGATCTTGCATTGGAATATCTGGGAAAAAGCCGGGGAATAGAAAGAACAATG
GAATTAGCAGCAAAACATGCTAATCTTGCTTCTGCTGCAATTGATTTTTTTCCTGTTGCA
AATGATGAACATGTTCTACGGTCAAGACGGGCTCTCGTAGAACTAACCCAAAGAGTCATT
ACCAGAACAAAATGA
